# Supplementary material for: The interactome of KRAB zinc finger proteins reveals the evolutionary history of their functional diversification
Source: EMBO J. 2019 Aug 12;38(18):e101220. doi: 10.15252/embj.2018101220 (PMC6745500; doi:10.15252/embj.2018101220)
Supplement: Supplementary file 3 — Table EV1 [file EMBJ-38-e101220-s003.xlsx]

## Sheet: Legends
Table EV1
This table exhibits all the filtered list of high confidence interactions detected with the 101 bait KZFPs. Additional columns indicate the values associated with each interaction and features associated with the bait KZFPs.
Columns : Bait = KZFP pulled-down; Prey = interactor detected in the bait AP-MS; AvgP = Probability of interaction calculated by SAINT; BFDR = False Discovery Rate calculated by SAINT; log2FC1 = Log2 of the fold change of the interactor over the batch-specific control experiments (GFP and 293T HA AP-MS) for replicate 1; log2FC2 = Log2 of the fold change of the interactor over the batch-specific c…

## Sheet: Interactome
Bait	prey_symbol	AvgP	BFDR	log2FC1	log2FC2	Average_log2FC	Subcellular localization	KRAB domain
ZNF79	KAP1	0.976277	0.0030258	2.26303	2.90689	2.62059	Nuclear	vK
ZNF79	BAG2	0.997099	0.0002138	2.12763	2.28983	2.21101	Nuclear	vK
ZNF79	IPO8	1	0	2.55336	2.70044	2.62877	Nuclear	vK
ZNF79	DDB1	0.989958	0.0009588	1.19535	2.48285	1.9782	Nuclear	vK
ZNF79	GLA	0.999984	4e-07	2.04264	1.81147	1.93168	Nuclear	vK
ZNF79	STUB1	1	0	2.39506	2.54102	2.46989	Nuclear	vK
ZNF79	HSPA8	0.968422	0.0052517	0.807355	1.41684	1.14405	Nuclear	vK
ZNF79	CCAR2	0.97857	0.002637	0.790772	2.49313	1.87971	Nuclear	vK
ZNF79	HSPH1	0.998808	7.98e-05	2.73769	2.45943	2.60526	Nuclear	vK
ZNF79	EIF3E	1	0	2.55336	1.96347	2.28836	Nuclear	vK
ZNF79	EFTUD2	0.969727	0.0047876	1.26903	1.38957	1.33056	Nuclear	vK
ZNF79	EIF3A	0.981177	0.0020907	1.64616	1.26903	1.46989	Nuclear	vK
ZNF79	TCAF1	0.979218	0.0025134	0.650765	1.32193	1.02503	Nuclear	vK
ZNF79	TIMM50	1	0	3.62877	3.53356	3.58195	Nuclear	vK
ZNF79	STIP1	0.961948	0.0077273	1.34483	1.52105	1.43563	Nuclear	vK
ZNF79	DNAJA2	0.990652	0.0008194	1.1177	1.79909	1.49825	Nuclear	vK
ZNF79	HSPA4	0.974588	0.0034217	1.36177	1.43296	1.3978	Nuclear	vK
ZNF79	TSEN34	1	0	2.08746	2.22342	2.15704	Nuclear	vK
ZNF79	AIFM1	0.956902	0.0098258	1.03562	1.7137	1.41414	Nuclear	vK
ZKSCAN3	KAP1	0.975614	0.0031761	3.20633	2.09761	2.75596	Nuclear and Cytoplasmic	vK
ZKSCAN3	IPO8	1	0	2.43563	3.28983	2.92505	Nuclear and Cytoplasmic	vK
ZKSCAN3	USP9X	1	0	2.74416	4.03562	3.52982	Nuclear and Cytoplasmic	vK
ZKSCAN3	PPP2R1A	0.999999	0	3.67469	4.89869	4.41278	Nuclear and Cytoplasmic	vK
ZKSCAN3	GLA	0.97348	0.0036903	1.13093	1.99639	1.62761	Nuclear and Cytoplasmic	vK
ZKSCAN3	ZNF24	1	0	4.38059	5.69711	5.18408	Nuclear and Cytoplasmic	vK
ZKSCAN3	SNX17	1	0	4.77821	5.17513	4.99027	Nuclear and Cytoplasmic	vK
ZKSCAN3	ZIK1	1	0	2.70266	3.7137	3.29499	Nuclear and Cytoplasmic	vK
ZKSCAN3	CCAR2	1	0	5.06221	5.74551	5.44394	Nuclear and Cytoplasmic	vK
ZKSCAN3	ZKSCAN4	1	0	2.70266	2.54844	2.62761	Nuclear and Cytoplasmic	vK
ZKSCAN3	RPS9	0.965201	0.0064192	1.70929	1.42223	1.57289	Nuclear and Cytoplasmic	vK
ZKSCAN3	HSPH1	0.958743	0.0089457	1.66448	1.4957	1.58256	Nuclear and Cytoplasmic	vK
ZKSCAN4	KAP1	0.958443	0.009077	1.32769	2.75275	2.20945	Nuclear	vK
ZKSCAN4	IPO8	1	0	2.0072	4.21412	3.49697	Nuclear	vK
ZKSCAN4	DDB1	0.998903	7.21e-05	1.88753	2.29278	2.10434	Nuclear	vK
ZKSCAN4	GLA	0.99997	8e-07	2.17632	1.62293	1.926	Nuclear	vK
ZKSCAN4	SYNCRIP	0.990229	0.0009291	0.495695	1.48027	1.07039	Nuclear	vK
ZKSCAN4	MRPS9	1	0	0.925999	3.1375	2.41954	Nuclear	vK
ZKSCAN4	MRPS23	1	0	0.650765	2.7761	2.07382	Nuclear	vK
ZKSCAN4	ZNF24	1	0	3.33199	3.87283	3.62761	Nuclear	vK
ZKSCAN4	CCAR2	0.999867	6.3e-06	1.38405	4.50016	3.65764	Nuclear	vK
ZKSCAN4	EIF3E	1	0	2.65306	2.25701	2.46858	Nuclear	vK
ZKSCAN4	RAD50	1	0	1.36737	1.56071	1.46728	Nuclear	vK
ZKSCAN4	PRMT1	0.995399	0.0003326	2.27798	1.65535	2	Nuclear	vK
ZKSCAN4	SNRNP200	0.993197	0.0005066	0.298658	1.774	1.21723	Nuclear	vK
ZKSCAN4	EIF3L	0.991639	0.0006892	1.46989	0.659925	1.12102	Nuclear	vK
ZKSCAN4	EFTUD2	0.984677	0.0016017	0.555816	1.45418	1.07382	Nuclear	vK
ZKSCAN4	EIF3I	0.982989	0.0017825	1.12433	1.16993	1.14731	Nuclear	vK
ZKSCAN4	EIF3A	0.981076	0.0021034	2.3505	2.06005	2.21257	Nuclear	vK
ZKSCAN4	EIF3B	0.979019	0.0025406	1.11103	0.887525	1.0036	Nuclear	vK
ZKSCAN4	DHX15	0.973423	0.0037223	1.20163	1.45943	1.33628	Nuclear	vK
ZKSCAN4	TCAF1	0.972689	0.0039469	2.0072	1.65535	1.84197	Nuclear	vK
ZKSCAN4	DDX3X	0.965165	0.0064371	1.4489	1.81967	1.64616	Nuclear	vK
ZKSCAN5	BAG2	0.990334	0.0008776	3.12928	1.52607	2.53978	Nuclear	vK
ZKSCAN5	UBR5	1	0	5.58376	5.96993	5.78973	Nuclear	vK
ZKSCAN5	DNAJB1	0.964216	0.0066889	1.36177	1.73552	1.56071	Nuclear	vK
ZKSCAN5	AKAP8L	1	0	2.39506	2.16672	2.2854	Nuclear	vK
ZKSCAN5	MRPS9	0.999849	7.9e-06	2.39506	1.73552	2.10266	Nuclear	vK
ZKSCAN5	DNAJB6	1	0	1.94111	2.5008	2.24793	Nuclear	vK
ZKSCAN5	CDKN2A	1	0	2.39506	#NAME?	1.39506	Nuclear	vK
ZNF3	BAG2	0.979673	0.0023923	3.64039	1.5509	2.94486	Nuclear	vK
ZNF3	IPO8	1	0	3.45418	2.62761	3.0993	Nuclear	vK
ZNF3	DDB1	0.994817	0.0003819	1.70929	1.26903	1.50589	Nuclear	vK
ZNF3	UBR5	1	0	1.8679	3.26754	2.73118	Nuclear	vK
ZNF3	STUB1	1	0	2.02857	2.98368	2.58376	Nuclear	vK
ZNF3	HSPH1	0.963437	0.0071047	0.956057	2.08406	1.62761	Nuclear	vK
ZNF3	TIMM50	0.999718	1.4e-05	2.93357	1.52607	2.39506	Nuclear	vK
ZNF3	LONP1	1	0	3.07039	2.98368	3.02768	Nuclear	vK
ZNF3	UTRN	1	0	3.03386	2.15381	2.65992	Nuclear	vK
ZNF3	TARS2	1	0	1.07724	2.1177	1.6893	Nuclear	vK
ZNF3	SMC1A	0.999831	8.4e-06	1.40054	1.26903	1.33628	Nuclear	vK
ZNF3	PYCR3	0.999232	4.53e-05	2.11103	1.83592	1.98003	Nuclear	vK
ZNF3	POLR1C	0.998823	7.87e-05	0.910733	1.4489	1.20477	Nuclear	vK
ZNF3	SMC2	0.993334	0.0005011	2.11103	0.422233	1.5008	Nuclear	vK
ZNF3	GTF2I	0.984256	0.0016561	3.9241	2.45418	3.36877	Nuclear	vK
ZNF446	BAG2	0.998968	6.7e-05	2.17313	2.07724	2.12598	Predominantly Cytoplasmic	vK
ZNF446	IPO8	1	0	2.06695	3.33199	2.8339	Predominantly Cytoplasmic	vK
ZNF446	USP9X	1	0	2.02148	2.35614	2.19849	Predominantly Cytoplasmic	vK
ZNF446	PPP2R1A	0.977378	0.0028206	1.23266	2.31325	1.87184	Predominantly Cytoplasmic	vK
ZNF446	DDB1	0.999993	1e-07	1.99639	1.99277	1.99458	Predominantly Cytoplasmic	vK
ZNF446	DNAJB1	0.999178	5.47e-05	1.43296	2.96347	2.39232	Predominantly Cytoplasmic	vK
ZNF446	STUB1	1	0	2.53107	2.35614	2.44626	Predominantly Cytoplasmic	vK
ZNF446	MAGED1	1	0	2.02148	3.33199	2.82069	Predominantly Cytoplasmic	vK
ZNF446	ZNF24	1	0	4.30232	6.01056	5.39575	Predominantly Cytoplasmic	vK
ZNF446	SEC16A	1	0	1.80735	1.82375	1.81558	Predominantly Cytoplasmic	vK
ZNF446	ZNF18	1	0	2.06695	2.46728	2.28096	Predominantly Cytoplasmic	vK
ZNF446	DNAJA1	0.964069	0.0068698	1.29278	1.51096	1.40599	Predominantly Cytoplasmic	vK
ZNF446	DNAJA3	1	0	2.02148	1.92979	1.97636	Predominantly Cytoplasmic	vK
ZNF446	ZSCAN12	1	0	2.06695	2.96347	2.58376	Predominantly Cytoplasmic	vK
ZNF446	TUBB4A	1	0	1.55582	1.53107	1.5435	Predominantly Cytoplasmic	vK
ZNF446	HSPB1	1	0	2.53107	1.70929	2.17792	Predominantly Cytoplasmic	vK
ZNF446	ZKSCAN1	1	0	2.71809	3.15866	2.95513	Predominantly Cytoplasmic	vK
ZNF446	SCRIB	1	0	3.03386	4.69711	4.09297	Predominantly Cytoplasmic	vK
ZNF446	ZNF397	1	0	1.37295	1.70929	1.5509	Predominantly Cytoplasmic	vK
ZNF446	RFWD2	1	0	2.31615	2.1375	2.22959	Predominantly Cytoplasmic	vK
ZNF446	LZTS2	1	0	2.53107	2.46728	2.49953	Predominantly Cytoplasmic	vK
ZNF446	ZSCAN21	1	0	3.40054	4.07639	3.77768	Predominantly Cytoplasmic	vK
ZNF446	NUBP2	1	0	1.37295	1.70929	1.5509	Predominantly Cytoplasmic	vK
ZNF446	TRAP1	0.999668	1.86e-05	2.26604	4.41954	3.71205	Predominantly Cytoplasmic	vK
ZNF446	RPS27	0.997565	0.0001723	1.23266	1.1635	1.19849	Predominantly Cytoplasmic	vK
ZNF746	IPO8	1	0	2.4489	2.50589	2.47768	Nuclear	vK
ZNF746	IPO7	1	0	1.31615	0.815575	1.08746	Nuclear	vK
ZNF746	PPP2CB	1	0	1.8953	1.58015	1.74631	Nuclear	vK
ZNF746	CCAR2	0.998471	0.0001168	2.35614	3.13586	2.79805	Nuclear	vK
ZNF746	EIF3E	1	0	5.93687	5.09043	5.57486	Nuclear	vK
ZNF746	EIF3L	1	0	5.09972	4.88215	4.99503	Nuclear	vK
ZNF746	EIF3I	0.999974	6e-07	4.21956	2.80735	3.67976	Nuclear	vK
ZNF746	EIF3A	0.999997	1e-07	7.29232	6.38111	6.90749	Nuclear	vK
ZNF746	EIF3B	1	0	5.36422	6.05441	5.7502	Nuclear	vK
ZNF746	EIF3F	1	0	4.00809	4.04963	4.02901	Nuclear	vK
ZNF746	TPP1	1	0	3.07724	2.04264	2.65076	Nuclear	vK
ZNF746	PRRC2B	1	0	1.37295	3.59455	2.8748	Nuclear	vK
ZNF213	ZNF24	1	0	2.88166	2.488	2.69822	Nuclear	vK
ZNF213	CCAR2	0.992878	0.0005346	0.545968	1.87578	1.35896	Nuclear	vK
ZNF213	PRMT1	0.998104	0.000139	3.0635	2.43296	2.78241	Nuclear	vK
ZNF213	DDX3X	0.98633	0.0013536	1.28096	2.6017	2.08746	Nuclear	vK
ZNF213	SUFU	1	0	1.37295	2.9855	2.39369	Nuclear	vK
ZNF213	CLPB	0.999994	1e-07	3.78031	2.94298	3.42156	Nuclear	vK
ZNF213	PSPC1	0.995763	0.0002873	1.926	3.71918	3.08491	Nuclear	vK
ZNF213	NONO	0.989871	0.0009739	0.895303	2.43296	1.85997	Nuclear	vK
ZNF213	PYCR1	0.977077	0.002893	1.56071	3.03738	2.48027	Nuclear	vK
ZNF213	MCM3	0.963862	0.0069059	1.38957	1.46989	1.43029	Nuclear	vK
ZNF213	SFPQ	0.962768	0.0072869	0.650765	1.7137	1.27798	Nuclear	vK
ZNF398	TCAF1	0.999417	3.31e-05	3.6427	3.58736	3.6153	Nuclear and Cytoplasmic	vK
ZNF398	SRRM2	0.958783	0.0089082	1.74846	1.31615	1.54844	Nuclear and Cytoplasmic	vK
ZNF398	ZNF282	1	0	4.39985	2.31615	3.70543	Nuclear and Cytoplasmic	vK
ZNF496	CDKN2A	0.999131	5.88e-05	1.63691	1.45943	1.5509	Nuclear and Cytoplasmic	vK
ZNF496	SCAND1	1	0	2.87578	2.25096	2.59694	Nuclear and Cytoplasmic	vK
ZNF496	IRS4	0.956896	0.0098445	2.16993	1.3505	1.81762	Nuclear and Cytoplasmic	vK
ZKSCAN7	TIMM50	0.999437	3.19e-05	1.12433	2.43029	1.92029	Nuclear	vK
ZKSCAN8	BANF1	0.998385	0.0001197	2.40054	2.27202	2.33771	Predominantly Cytoplasmic	vK
ZKSCAN8	SRSF7	0.972198	0.00419	1.90689	0.0285692	1.25399	Predominantly Cytoplasmic	vK
ZNF18	DDX21	0.96366	0.0070686	0.782409	1.19535	1.0036	Nuclear	vK
ZNF18	RSL1D1	0.957137	0.0097319	0.773996	1.33342	1.08066	Nuclear	vK
ZNF202	ZMYM2	1	0	2.49825	1.76129	2.17632	Nuclear	vK
ZNF202	HMGA1	0.960863	0.0082049	0.925999	1.18903	1.0635	Nuclear	vK
ZNF597	HCFC1	1	0	5.12433	4.65363	4.90809	Nuclear	vK
ZNF597	FAM208B	1	0	5.59723	4.07125	5.02724	Nuclear	vK
ZNF597	SMC5	1	0	6.53559	6.2737	6.41058	Nuclear	vK
ZNF597	PPHLN1	1	0	2.73335	1.96347	2.39917	Nuclear	vK
ZNF597	NSMCE1	1	0	3.91839	4.20163	4.06695	Nuclear	vK
ZNF597	NSMCE2	1	0	3.61941	2.95791	3.32625	Nuclear	vK
ZNF597	NSMCE3	1	0	4.47119	5.83466	5.30834	Nuclear	vK
ZNF597	SMC6	1	0	5.86369	6.01792	5.94287	Nuclear	vK
ZNF597	NSMCE4A	1	0	4.72301	5.20046	4.9814	Nuclear	vK
ZNF597	ERH	0.998014	0.0001443	1.72247	1.96347	1.848	Nuclear	vK
ZNF597	PCBP1	0.967303	0.0055487	0.910733	1.88362	1.47768	Nuclear	vK
ZNF212	0 interactors						Nuclear	vK
ZNF263	0 interactors						Nuclear	vK
ZNF777	0 interactors						Nuclear	vK
ZFP14	KAP1	0.99985	7e-06	4.69711	7.05159	6.30925	Nuclear	sK
ZFP14	BAG2	0.999928	1.8e-06	5.5738	3.99095	4.98937	Nuclear	sK
ZFP14	IPO8	1	0	4.01257	3.49313	3.7761	Nuclear	sK
ZFP14	CENPB	1	0	3.69933	1.83592	3.04963	Nuclear	sK
ZFP14	SMARCAD1	1	0	3.5435	3.49313	3.51854	Nuclear	sK
ZFP14	UBR5	1	0	4.6427	4.7366	4.69042	Nuclear	sK
ZFP14	CSNK2A2	1	0	1.81967	2.31904	2.09085	Nuclear	sK
ZFP14	DNAJB1	1	0	3.53605	3.49313	3.51475	Nuclear	sK
ZFP14	PPP2CB	1	0	2.11103	2.61589	2.38543	Nuclear	sK
ZFP14	CSNK2B	1	0	3.21723	2.49313	2.90014	Nuclear	sK
ZFP14	AKAP8L	1	0	3.16832	4.03562	3.66619	Nuclear	sK
ZFP14	STUB1	1	0	4.56377	4.03562	4.32373	Nuclear	sK
ZFP14	LMNA	0.998475	0.0001154	2.21101	0.516015	1.59932	Nuclear	sK
ZFP14	MLF2	0.995429	0.0003287	4.08661	4.59096	4.36072	Nuclear	sK
ZFP14	HSPA8	0.967514	0.0054959	1.64616	2.488	2.12763	Nuclear	sK
ZFP28	KAP1	0.975769	0.003161	2.45681	5.95396	5.07639	Nuclear	sK
ZNF12	KAP1	0.994176	0.0004267	3.63691	4.66505	4.2407	Nuclear	sK
ZNF12	DCD	0.972671	0.0039631	1.61824	3.27053	2.66903	Nuclear	sK
ZNF133	KAP1	0.994859	0.0003733	4.04177	4.47832	4.2765	Nuclear	sK
ZNF211	KAP1	0.999952	1.3e-06	5.78712	5.80916	5.79818	Nuclear	sK
ZNF211	CBX3	0.999997	1e-07	3.3799	3.47508	3.42828	Nuclear	sK
ZNF211	BAG2	0.999517	2.71e-05	3.44626	2.79494	3.15704	Nuclear	sK
ZNF211	IPO8	1	0	3.853	3.91839	3.88606	Nuclear	sK
ZNF211	CBX5	1	0	1.01436	1.59455	1.33342	Nuclear	sK
ZNF211	SMARCAD1	1	0	3.60999	2.01078	3.02148	Nuclear	sK
ZNF211	UBR5	1	0	1.774	2.01078	1.89724	Nuclear	sK
ZNF211	DNAJB1	1	0	2.12763	2.0635	2.09592	Nuclear	sK
ZNF211	STUB1	1	0	2.95791	2.78241	2.87283	Nuclear	sK
ZNF211	HSPA8	0.965845	0.0061692	1.36737	1.19535	1.28392	Nuclear	sK
ZNF211	USP34	1	0	2.45418	3.1811	2.86295	Nuclear	sK
ZNF211	OSGEP	1	0	3.31759	2.33056	2.90689	Nuclear	sK
ZNF211	FKBP4	0.993045	0.0005176	3.65992	1.38405	2.93074	Nuclear	sK
ZNF211	DNAJA2	0.981217	0.0020525	1.87971	1.38405	1.65306	Nuclear	sK
ZNF283	DNAJC10	1	0	2.43296	2.30743	2.37156	Predominantly Cytoplasmic	sK
ZNF283	KAP1	0.992834	0.0005404	3.21568	5.56285	4.82171	Predominantly Cytoplasmic	sK
ZNF283	RCN2	1	0	2.56071	2.89336	2.7366	Predominantly Cytoplasmic	sK
ZNF283	HSPH1	0.999627	2.11e-05	4.3067	5.62965	5.11478	Predominantly Cytoplasmic	sK
ZNF283	PDIA4	1	0	4.3512	5.56071	5.07916	Predominantly Cytoplasmic	sK
ZNF283	HSPA4L	1	0	3.95699	5.28947	4.77189	Predominantly Cytoplasmic	sK
ZNF283	HCLS1	1	0	2.56071	4.28392	3.66562	Predominantly Cytoplasmic	sK
ZNF283	DNAJC3	1	0	2.56071	3.64962	3.20555	Predominantly Cytoplasmic	sK
ZNF283	SDF2L1	1	0	3.15704	3.7761	3.49953	Predominantly Cytoplasmic	sK
ZNF283	UGGT1	1	0	2.56071	2.98732	2.78973	Predominantly Cytoplasmic	sK
ZNF283	DNAJB11	1	0	2.8339	2.98732	2.91265	Predominantly Cytoplasmic	sK
ZNF283	HYOU1	1	0	4.0045	5.75836	5.13299	Predominantly Cytoplasmic	sK
ZNF283	HSPA5	0.999778	1.12e-05	4.68032	6.25191	5.6703	Predominantly Cytoplasmic	sK
ZNF283	HSP90B1	0.998525	0.0001086	4.63227	7.31488	6.52372	Predominantly Cytoplasmic	sK
ZNF283	PDIA6	0.995858	0.0002765	3.43563	3.59694	3.51854	Predominantly Cytoplasmic	sK
ZNF426	KAP1	0.999408	3.37e-05	3.74308	4.81813	4.37851	Nuclear	sK
ZNF426	CBX3	0.995437	0.0003248	1.26903	1.5509	1.41684	Nuclear	sK
ZNF426	CBX5	1	0	1.05658	1.05658	1.05658	Nuclear	sK
ZNF426	DCDC2C	1	0	3.58616	4.0072	3.81198	Nuclear	sK
ZNF426	RPL18A	0.968183	0.0053212	0.757023	1.82375	1.38681	Nuclear	sK
ZNF484	KAP1	0.996601	0.0002452	3.91934	3.8339	3.87725	Nuclear	sK
ZNF484	IPO8	1	0	3.17951	2.28688	2.80116	Nuclear	sK
ZNF484	IPO7	1	0	2.98368	2.62527	2.81558	Nuclear	sK
ZNF484	CENPB	1	0	2.15704	2.62527	2.41007	Nuclear	sK
ZNF578	KAP1	0.999914	2.7e-06	5.00585	4.68482	4.85425	Nuclear	sK
ZNF578	CBX3	0.995533	0.0003095	1.65992	1.89918	1.7845	Nuclear	sK
ZNF578	BAG2	0.99951	2.76e-05	4.68762	3.51223	4.21645	Nuclear	sK
ZNF578	IPO8	1	0	4.97361	4.71205	4.84875	Nuclear	sK
ZNF578	IPO7	1	0	4.41075	3.84197	4.15421	Nuclear	sK
ZNF578	CBX5	1	0	2.10434	1.55582	1.85599	Nuclear	sK
ZNF578	SMARCAD1	1	0	3.61589	1.55582	2.926	Nuclear	sK
ZNF578	KPNA2	0.991562	0.0007155	1.7866	1.29278	1.56071	Nuclear	sK
ZNF578	KPNB1	0.987822	0.0011946	1.37295	2.08746	1.774	Nuclear	sK
ZNF578	CSNK2A2	1	0	1.80323	2.28688	2.06523	Nuclear	sK
ZNF578	DNAJB1	0.999958	1.1e-06	2.40327	2.76977	2.59813	Nuclear	sK
ZNF578	CSNK2B	1	0	2.33056	2.28688	2.30889	Nuclear	sK
ZNF578	STUB1	1	0	3.61589	2.76977	3.25399	Nuclear	sK
ZNF578	DDI2	0.963731	0.0069783	2.10434	1.05658	1.67356	Nuclear	sK
ZNF578	CSNK2A1	0.966216	0.0060449	1.70044	1.43296	1.57289	Nuclear	sK
ZNF578	KEAP1	1	0	5.02326	4.04527	4.61559	Nuclear	sK
ZNF614	KAP1	0.999899	3.7e-06	5.96509	4.70819	5.4694	Nuclear	sK
ZNF614	CBX3	0.999986	3e-07	3.33199	2.17951	2.8679	Nuclear	sK
ZNF614	BAG2	0.999982	4e-07	4.40735	4.43896	4.42324	Nuclear	sK
ZNF614	PPM1G	1	0	2.45154	2.64155	2.54967	Nuclear	sK
ZNF614	IPO8	1	0	5.01212	4.06264	4.61412	Nuclear	sK
ZNF614	IPO7	1	0	2.71809	2.91648	2.82069	Nuclear	sK
ZNF614	CBX5	1	0	1.81967	2.30159	2.08066	Nuclear	sK
ZNF614	SET	0.999786	1.1e-05	1.69153	2.64155	2.24336	Nuclear	sK
ZNF614	SIRT1	1	0	1.14405	3.52105	2.77505	Nuclear	sK
ZNF614	KPNA2	0.982817	0.0018415	1.30451	1.15704	1.23266	Nuclear	sK
ZNF614	UBR5	1	0	2.94486	2.91648	2.93074	Nuclear	sK
ZNF614	DNAJB1	1	0	4.46597	4.45615	4.46107	Nuclear	sK
ZNF614	STUB1	1	0	4.67638	4.38267	4.53699	Nuclear	sK
ZNF614	MLF2	0.986892	0.0013053	2.09761	2.25399	2.17792	Nuclear	sK
ZNF614	HSPA8	0.98541	0.0014538	2.31034	2.32481	2.31759	Nuclear	sK
ZNF614	HSPH1	0.974444	0.0034684	3.14731	1.34483	2.51096	Nuclear	sK
ZNF614	DNAJB6	1	0	2.12102	2.64155	2.40463	Nuclear	sK
ZNF614	STIP1	0.968154	0.0053386	3.74846	2.18269	3.16832	Nuclear	sK
ZNF614	CSNK2A1	0.999134	5.8e-05	1.90304	1.24489	1.61117	Nuclear	sK
ZNF614	HSPA4	0.957455	0.0096572	1.87578	2.05311	1.96717	Nuclear	sK
ZNF808	KAP1	0.99573	0.0002946	3.48671	4.40395	4.01703	Nuclear	sK
ZNF808	KPNA2	0.973336	0.0037862	1.70487	1.76977	1.73769	Nuclear	sK
ZNF808	SKIV2L2	0.999829	8.8e-06	1.61353	0.15056	1.06005	Nuclear	sK
ZNF808	FLG2	0.998023	0.0001407	1.61353	0.575312	1.18587	Nuclear	sK
ZNF812	KAP1	0.999971	8e-07	6.04614	5.60348	5.84172	Nuclear	sK
ZNF812	DNAJC7	1	0	4.55949	4.19456	4.38853	Nuclear	sK
ZNF812	CBX3	0.99999	2e-07	2.66903	2.59694	2.63343	Nuclear	sK
ZNF812	BAG2	0.999987	3e-07	3.77716	4.56499	4.22419	Nuclear	sK
ZNF812	PPM1G	1	0	2.35332	2.29278	2.32337	Nuclear	sK
ZNF812	CBX5	1	0	1.9855	2.29278	2.14731	Nuclear	sK
ZNF812	DDB1	0.993903	0.0004704	1.41143	1.95233	1.70708	Nuclear	sK
ZNF812	UBR5	1	0	1.60881	2.29278	1.99095	Nuclear	sK
ZNF812	DNAJB1	1	0	3.81147	3.58256	3.70155	Nuclear	sK
ZNF812	STUB1	1	0	3.84197	3.58256	3.71809	Nuclear	sK
ZNF812	MLF2	0.982923	0.001806	1.33342	1.79077	1.58015	Nuclear	sK
ZNF812	HSPA8	0.98697	0.0012959	2.14078	2.10434	2.12267	Nuclear	sK
ZNF812	HSPH1	0.963851	0.0069421	2.18269	1.42761	1.854	Nuclear	sK
ZNF812	DNAJB6	1	0	2.35332	2.29278	2.32337	Nuclear	sK
ZNF812	CDKN2A	0.99913	5.97e-05	1.02148	1.09085	1.05658	Nuclear	sK
ZNF812	STIP1	0.98456	0.0016125	3.57289	4.25701	3.95513	Nuclear	sK
ZNF812	DNAJA2	0.999705	1.53e-05	3	3.04789	3.02414	Nuclear	sK
ZNF543	KAP1	0.999574	2.53e-05	4.34341	4.65478	4.50748	Nuclear	sK
ZNF543	IPO8	1	0	1.85599	2.52857	2.23113	Nuclear	sK
ZNF543	CBX5	1	0	1.7866	1.1635	1.50843	Nuclear	sK
ZNF543	UBR5	1	0	2.40871	1.76129	2.12102	Nuclear	sK
ZNF543	SRRM2	0.96329	0.007141	1.02857	1.46467	1.26303	Nuclear	sK
ZNF543	EMD	0.987601	0.0012035	1.54102	0.400538	1.08066	Nuclear	sK
ZNF84	KAP1	0.997902	0.0001479	3.85499	3.52482	3.69933	Nuclear	sK
ZFP57	DNAJC10	0.997463	0.0001789	1.42223	2.49313	2.05485	Nuclear	sK
ZFP57	KAP1	0.999952	1.3e-06	4.62469	6.46385	5.81941	Nuclear	sK
ZFP57	CBX3	0.998773	8.21e-05	1.50589	2.90304	2.36737	Nuclear	sK
ZFP57	PPM1G	1	0	2.16993	2.99095	2.63807	Nuclear	sK
ZFP57	CENPB	1	0	3.57894	3.36036	3.47379	Nuclear	sK
ZFP57	CBX5	1	0	1.95977	3.36036	2.82375	Nuclear	sK
ZFP57	SIRT1	1	0	4.61941	5.01257	4.82934	Nuclear	sK
ZFP57	SMARCAD1	1	0	4.80478	4.44956	4.63807	Nuclear	sK
ZFP57	DDB1	0.96463	0.0065988	2.02148	1.73118	1.88362	Nuclear	sK
ZFP57	CSNK2A2	1	0	1.42223	2.49313	2.05485	Nuclear	sK
ZFP57	CBX1	1	0	1.42223	2.49313	2.05485	Nuclear	sK
ZFP57	FAM199X	1	0	1.81967	1.73118	1.7761	Nuclear	sK
ZFP57	USP34	1	0	4.54164	2.49313	3.854	Nuclear	sK
ZFP57	SYNCRIP	0.965832	0.006187	0.15056	1.63227	1.07382	Nuclear	sK
ZNF20	DNAJC10	0.99873	9.37e-05	1.5509	2.75916	2.27798	Nuclear	sK
ZNF20	KAP1	0.999895	3.9e-06	5.21529	5.00405	5.11353	Nuclear	sK
ZNF20	CBX3	0.99991	3e-06	1.9855	2.80529	2.45286	Nuclear	sK
ZNF20	IPO8	1	0	5.62527	5.03254	5.35913	Nuclear	sK
ZNF20	IPO7	1	0	1.5509	2.27798	1.95977	Nuclear	sK
ZNF20	CBX5	1	0	1.40599	2.75916	2.23573	Nuclear	sK
ZNF20	SIRT1	1	0	2.28392	3.854	3.27277	Nuclear	sK
ZNF20	SMARCAD1	1	0	3.12763	3.53356	3.34483	Nuclear	sK
ZNF20	KPNA2	0.99319	0.0005121	1.18903	2.20163	1.78241	Nuclear	sK
ZNF20	USP34	1	0	1.96347	3.11936	2.65421	Nuclear	sK
ZNF20	ZNF316	1	0	1.5509	1.95606	1.76765	Nuclear	sK
ZNF20	SETSIP	1	0	1.5509	2.27798	1.95977	Nuclear	sK
ZNF20	CCNA2	1	0	3.6565	2.75916	3.2765	Nuclear	sK
ZNF20	CDK2	1	0	3.12763	2.95047	3.04177	Nuclear	sK
ZNF20	CDK1	0.999379	3.74e-05	1.87578	1.79494	1.83592	Nuclear	sK
ZNF304	DNAJC10	1	0	2.94298	4.22497	3.72192	Nuclear and Cytoplasmic	sK
ZNF304	KAP1	0.998996	6.41e-05	5.08874	4.32912	4.75836	Nuclear and Cytoplasmic	sK
ZNF304	IPO8	1	0	3.13258	2.93357	3.0365	Nuclear and Cytoplasmic	sK
ZNF304	IPO7	1	0	2.28688	3.12763	2.76765	Nuclear and Cytoplasmic	sK
ZNF304	USP9X	0.999997	0	1.65992	2.97085	2.45943	Nuclear and Cytoplasmic	sK
ZNF304	PPP2R1A	0.991325	0.0007287	2.76765	2.21723	2.51854	Nuclear and Cytoplasmic	sK
ZNF304	UBR5	1	0	2.90111	1.70487	2.42358	Nuclear and Cytoplasmic	sK
ZNF304	RCN2	1	0	1.84398	2.11103	1.98368	Nuclear and Cytoplasmic	sK
ZNF304	HSPH1	0.997471	0.0001767	3.0635	3.42626	3.25626	Nuclear and Cytoplasmic	sK
ZNF304	PDIA4	0.999941	1.5e-06	2.83592	3.74201	3.35896	Nuclear and Cytoplasmic	sK
ZNF304	HSPA4L	1	0	2.83592	3.83491	3.42021	Nuclear and Cytoplasmic	sK
ZNF304	UGGT1	1	0	2.76765	3.45286	3.15056	Nuclear and Cytoplasmic	sK
ZNF304	HYOU1	0.999993	1e-07	3.13258	3.3799	3.26153	Nuclear and Cytoplasmic	sK
ZNF304	HSPA5	0.997179	0.0002088	3.82782	4.06523	3.9514	Nuclear and Cytoplasmic	sK
ZNF304	HSP90B1	0.994151	0.0004364	3.74416	4.35755	4.08321	Nuclear and Cytoplasmic	sK
ZNF304	PDIA6	0.993002	0.0005289	2.85798	3.06695	2.96625	Nuclear and Cytoplasmic	sK
ZNF304	ZNF74	1	0	1.84398	2.43829	2.17153	Nuclear and Cytoplasmic	sK
ZNF304	CALR	0.991542	0.0007221	2.19535	2.91073	2.59694	Nuclear and Cytoplasmic	sK
ZNF304	PDIA3	0.980217	0.002219	1.75275	2.46467	2.15218	Nuclear and Cytoplasmic	sK
ZNF45	DNAJC10	0.998728	9.49e-05	1.85997	1.88362	1.87184	Nuclear	sK
ZNF45	KAP1	0.999688	1.72e-05	4.48414	5.85524	5.32679	Nuclear	sK
ZNF45	DNAJC7	1	0	3.8339	3.66334	3.75114	Nuclear	sK
ZNF45	CBX3	0.999142	5.71e-05	1.55582	2.75489	2.2765	Nuclear	sK
ZNF45	BAG2	0.987328	0.0012309	3.15218	2.55336	2.88362	Nuclear	sK
ZNF45	IPO8	1	0	2.30451	2.86394	2.61117	Nuclear	sK
ZNF45	CBX5	1	0	1.22033	2.67582	2.12433	Nuclear	sK
ZNF45	SIRT1	1	0	1.85997	2.19849	2.03914	Nuclear	sK
ZNF45	SMARCAD1	1	0	3.52607	2.45681	3.08831	Nuclear	sK
ZNF45	DDB1	0.994915	0.0003691	2.41954	2.19849	2.31325	Nuclear	sK
ZNF45	UBR5	1	0	4.70099	5.37156	5.07489	Nuclear	sK
ZNF45	DNAJB1	0.999099	6.14e-05	2.64616	1.65535	2.23419	Nuclear	sK
ZNF45	STUB1	1	0	2.9855	3.0321	3.00899	Nuclear	sK
ZNF45	USP34	1	0	3.28244	4.24413	3.84197	Nuclear	sK
ZNF45	TIMM50	1	0	3.44228	1.73985	2.82883	Nuclear	sK
ZNF45	DCAF1	1	0	3.52857	2.19849	3.01167	Nuclear	sK
ZNF546	DNAJC10	1	0	3.95513	4.51159	4.26003	Predominantly Cytoplasmic	sK
ZNF546	KAP1	0.997763	0.0001558	3.55582	4.36877	4.01881	Predominantly Cytoplasmic	sK
ZNF546	PPP2R1A	0.999833	8.2e-06	2.31034	2.88166	2.6241	Predominantly Cytoplasmic	sK
ZNF546	PPP2CB	1	0	2.36177	1.62761	2.04089	Predominantly Cytoplasmic	sK
ZNF546	RCN2	1	0	5.23458	5.65793	5.46172	Predominantly Cytoplasmic	sK
ZNF546	SNX17	1	0	4.27501	3.67129	4.0045	Predominantly Cytoplasmic	sK
ZNF546	HSPH1	0.999985	3e-07	4.34199	5.01614	4.71809	Predominantly Cytoplasmic	sK
ZNF546	PDIA4	1	0	4.25248	4.71644	4.50303	Predominantly Cytoplasmic	sK
ZNF546	HSPA4L	1	0	4.32841	5.11103	4.77215	Predominantly Cytoplasmic	sK
ZNF546	DNAJC3	1	0	4.55029	3.21723	4.03254	Predominantly Cytoplasmic	sK
ZNF546	SDF2L1	1	0	3.19692	3.58616	3.40463	Predominantly Cytoplasmic	sK
ZNF546	UGGT1	1	0	4.67976	4.51159	4.59813	Predominantly Cytoplasmic	sK
ZNF546	DNAJB11	1	0	4.20711	4.61412	4.42492	Predominantly Cytoplasmic	sK
ZNF546	HYOU1	1	0	5.98208	4.81813	5.51444	Predominantly Cytoplasmic	sK
ZNF546	HSPA5	0.999203	5.07e-05	3.62994	3.91169	3.77768	Predominantly Cytoplasmic	sK
ZNF546	HSP90B1	0.998983	6.51e-05	4.96209	4.13586	4.60733	Predominantly Cytoplasmic	sK
ZNF546	PDIA6	0.998739	9.25e-05	3.65878	3.55949	3.60999	Predominantly Cytoplasmic	sK
ZNF546	CALR	0.999885	4.5e-06	4.88509	2.72028	4.17552	Predominantly Cytoplasmic	sK
ZNF546	PDIA3	0.99553	0.0003133	2.98732	2.41414	2.72901	Predominantly Cytoplasmic	sK
ZNF546	CALU	1	0	3.43429	3.35473	3.39506	Predominantly Cytoplasmic	sK
ZNF546	RCN1	1	0	3.8339	3.17632	3.54226	Predominantly Cytoplasmic	sK
ZNF546	HNRNPH1	0.985367	0.0014642	2.4489	0.963474	1.88947	Predominantly Cytoplasmic	sK
ZNF546	GANAB	0.980888	0.0021673	2.31904	1.97453	2.15704	Predominantly Cytoplasmic	sK
ZNF736	DNAJC10	0.997463	0.0001789	1.12433	2.5509	2.0072	Nuclear	sK
ZNF736	KAP1	0.999825	9.5e-06	5.97453	4.64731	5.45845	Nuclear	sK
ZNF736	CBX3	0.999989	2e-07	3.35755	2.31615	2.92884	Nuclear	sK
ZNF736	PPM1G	1	0	3.84298	2.96347	3.46923	Nuclear	sK
ZNF736	IPO8	1	0	5.1035	4.60466	4.87553	Nuclear	sK
ZNF736	IPO7	1	0	4.23266	3.86888	4.06221	Nuclear	sK
ZNF736	CBX5	1	0	2.10434	2.77189	2.47638	Nuclear	sK
ZNF736	SIRT1	1	0	4.54102	5.45187	5.06717	Nuclear	sK
ZNF736	KPNA2	0.997658	0.0001639	2.23266	2.21723	2.22497	Nuclear	sK
ZNF736	KPNB1	0.987207	0.0012586	2.02148	1.54597	1.80323	Nuclear	sK
ZNF736	UBR5	1	0	5.0072	2.63923	4.26266	Nuclear	sK
ZNF736	USP34	1	0	2.7137	2.28983	2.51728	Nuclear	sK
ZNF736	TIMM50	0.987207	0.0012679	2.44626	1.80735	2.16189	Nuclear	sK
ZNF736	CSNK2A1	0.999218	4.84e-05	1.3505	1.23879	1.29572	Nuclear	sK
ZNF74	DNAJC10	0.998728	9.49e-05	1.66903	1.45418	1.5656	Nuclear	sK
ZNF74	KAP1	0.999894	4.4e-06	5.11187	5.59872	5.37573	Nuclear	sK
ZNF74	CBX3	0.998602	0.0001046	2.91456	3.60644	3.30159	Nuclear	sK
ZNF74	BAG2	0.999981	5e-07	4.66676	2.61117	3.97774	Nuclear	sK
ZNF74	TRIM24	1	0	2.91456	2.60407	2.76765	Nuclear	sK
ZNF74	IPO8	1	0	3.57289	3.72247	3.64962	Nuclear	sK
ZNF74	SMARCAD1	1	0	2.42223	1.59932	2.06867	Nuclear	sK
ZNF74	DDB1	1	0	2.65764	2.48027	2.57168	Nuclear	sK
ZNF74	UBR5	1	0	1.16993	1.77821	1.50589	Nuclear	sK
ZNF74	CSNK2A2	1	0	1.05658	1.41143	1.24489	Nuclear	sK
ZNF74	STUB1	1	0	2.94111	3.80735	3.43829	Nuclear	sK
ZNF74	USP34	1	0	3.70598	3.02148	3.40395	Nuclear	sK
ZNF74	ZNF24	1	0	3.28096	2.82782	3.07211	Nuclear	sK
ZNF74	TIMM50	1	0	4.20398	2.22033	3.5292	Nuclear	sK
ZNF74	STIP1	0.956776	0.0099383	2.10098	1.36177	1.77821	Nuclear	sK
ZNF74	ZNF316	1	0	2.6893	2.01792	2.39232	Nuclear	sK
ZNF74	DCAF1	1	0	3.80012	3.26604	3.55766	Nuclear	sK
ZNF724P	KAP1	0.99976	1.27e-05	5.38543	4.55152	5.02791	Nuclear	sK
ZNF724P	CENPB	1	0	2.45154	1.70929	2.12763	Nuclear	sK
ZNF724P	CBX5	1	0	1.69599	1.70929	1.70266	Nuclear	sK
ZNF724P	PPP2CB	0.998769	8.55e-05	1.95606	0.790772	1.488	Nuclear	sK
ZNF724P	TIMM50	0.987207	0.0012772	0.831877	2.96717	2.26303	Nuclear	sK
ZNF724P	CFL1	0.972933	0.0038823	1.58976	0.545968	1.16027	Nuclear	sK
ZNF382	KAP1	0.995161	0.0003484	4.42358	3.45154	4.01792	Nuclear	sK
ZNF382	CBX3	0.978065	0.0027207	1.40599	1.31034	1.35896	Nuclear	sK
ZNF382	IPO8	1	0	3.33771	2.58496	3.00988	Nuclear	sK
RBAK	KAP1	0.997788	0.0001518	4.44294	5.43663	5.0237	Nuclear	sK
RBAK	DNAJC7	1	0	2.7137	2.44095	2.58376	Nuclear	sK
RBAK	CBX3	0.998127	0.0001356	2.488	2.26303	2.3799	Nuclear	sK
RBAK	BAG2	0.960283	0.0084441	1.60881	2.06005	1.852	Nuclear	sK
ZFP1	KAP1	0.999984	4e-07	6.27966	6.11353	6.19899	Nuclear	sK
ZFP1	CBX3	0.999999	0	3.35614	3.55213	3.45746	Nuclear	sK
ZFP1	TRIM24	1	0	3.12267	3.29719	3.21257	Nuclear	sK
ZFP1	PPM1G	1	0	3.68482	3.58976	3.63807	Nuclear	sK
ZFP1	IPO8	1	0	6.88996	7.36107	7.14466	Nuclear	sK
ZFP1	IPO7	1	0	1.5509	2.43829	2.06178	Nuclear	sK
ZFP1	CENPB	1	0	2.9542	1.68257	2.45418	Nuclear	sK
ZFP1	TXLNA	1	0	2.73985	2.57289	2.65878	Nuclear	sK
ZFP1	CBX5	1	0	1.28096	3.29719	2.61589	Nuclear	sK
ZFP1	SET	1	0	2.76129	2.10769	2.47119	Nuclear	sK
ZFP1	TNPO1	1	0	4.40871	3.58976	4.05658	Nuclear	sK
ZFP1	SIRT1	1	0	3.12267	2.43829	2.82069	Nuclear	sK
ZFP1	SMARCAD1	1	0	3.65191	2.70487	3.25475	Nuclear	sK
ZFP1	MAP3K20	1	0	2.28096	3.83289	3.25626	Nuclear	sK
ZFP1	PRPF19	1	0	3.77821	3.57894	3.68201	Nuclear	sK
ZFP1	TRIM33	1	0	2.9542	2.10769	2.59216	Nuclear	sK
ZFP1	KPNA2	0.997788	0.0001538	2.73985	2.33342	2.5509	Nuclear	sK
ZFP1	DDB1	0.992296	0.000613	1.38957	2.43829	2.0072	Nuclear	sK
ZFP1	GLA	0.960265	0.0084626	1.76553	1.01436	1.43829	Nuclear	sK
ZFP1	KPNB1	0.959589	0.0085915	1.02857	1.82375	1.48027	Nuclear	sK
ZIM3	KAP1	0.999693	1.69e-05	4.6565	5.9521	5.4451	Nuclear	sK
ZIM3	CBX3	0.998963	6.8e-05	1.5656	3.07895	2.51223	Nuclear	sK
ZIM3	IPO8	1	0	4.97774	4.75862	4.87234	Nuclear	sK
ZIM3	IPO7	1	0	4.02237	3.71149	3.87529	Nuclear	sK
ZIM3	CBX5	1	0	1.07039	1.51602	1.31034	Nuclear	sK
ZIM3	KPNA2	0.990941	0.0007769	1.38957	1.51602	1.45418	Nuclear	sK
ZIM3	KPNB1	0.968238	0.005269	0.941106	1.82375	1.4489	Nuclear	sK
ZIM3	MRPS9	0.999924	1.9e-06	2.42223	2.23879	2.33342	Nuclear	sK
ZIM3	MRPS23	0.999498	2.81e-05	1.66903	0.963474	1.35896	Nuclear	sK
ZIM3	MRPS14	0.999459	2.86e-05	1.852	1.19535	1.56071	Nuclear	sK
ZIM3	DDI2	0.998214	0.000129	1.62293	2.5509	2.16027	Nuclear	sK
ZNF132	KAP1	0.99918	5.31e-05	4.765	4.34554	4.57046	Nuclear	sK
ZNF132	CBX3	0.996963	0.0002344	2.35332	2.10769	2.23573	Nuclear	sK
ZNF136	KAP1	0.99772	0.0001618	4.11437	4.92932	4.57864	Nuclear	sK
ZNF138	KAP1	0.999744	1.38e-05	4.74578	4.78764	4.76686	Nuclear	sK
ZNF138	CBX3	0.973639	0.0036102	2.22342	1.80323	2.02857	Nuclear	sK
ZNF138	PPM1G	1	0	3.03034	3.21723	3.12681	Nuclear	sK
ZNF138	SIRT1	1	0	5.78686	4.34056	5.23783	Nuclear	sK
ZNF138	UBR5	1	0	4.25323	3.43162	3.90014	Nuclear	sK
ZNF138	DDI2	0.97986	0.002312	3.53978	1.97085	2.95884	Nuclear	sK
ZNF138	SRRM2	0.975997	0.0031158	1.32193	2.34767	1.9241	Nuclear	sK
ZNF160	KAP1	0.999224	4.68e-05	3.90111	6.12536	5.40514	Nuclear	sK
ZNF160	IPO8	1	0	1.42223	2.72247	2.21412	Nuclear	sK
ZNF160	KPNA2	0.978645	0.0026093	1.46467	1.51602	1.49057	Nuclear	sK
ZNF180	KAP1	0.980925	0.0021417	2.23266	3.15381	2.76553	Nuclear	sK
ZNF180	BAG2	0.997104	0.0002112	2.07382	2.70487	2.42358	Nuclear	sK
ZNF180	IPO7	1	0	1.4489	1.47508	1.46205	Nuclear	sK
ZNF180	UBR5	1	0	3.26754	2.66221	2.99639	Nuclear	sK
ZNF180	DNAJB1	0.982811	0.0018533	1.52607	0.925999	1.25701	Nuclear	sK
ZNF180	STUB1	1	0	3.26754	2.75489	3.03386	Nuclear	sK
ZNF180	MLF2	0.979726	0.0023655	1.73985	1.7137	1.72683	Nuclear	sK
ZNF180	CCAR2	0.976138	0.0030707	0.85599	1.7137	1.34767	Nuclear	sK
ZNF180	ZNF514	1	0	2.15381	1.87578	2.02148	Nuclear	sK
ZNF195	KAP1	0.998531	0.0001072	3.62176	4.77505	4.3107	Nuclear and Cytoplasmic	sK
ZNF195	BAG2	0.980139	0.0022455	1.98185	1.37851	1.71149	Nuclear and Cytoplasmic	sK
ZNF195	TIMM50	1	0	4.4522	3.10266	3.92979	Nuclear and Cytoplasmic	sK
ZNF195	STIP1	0.966742	0.0057787	3.00899	2.30451	2.69933	Nuclear and Cytoplasmic	sK
ZNF195	MYL6	0.961434	0.0078924	0.895303	1.22033	1.06695	Nuclear and Cytoplasmic	sK
ZNF197	KAP1	0.991641	0.0006826	3.63343	5.11145	4.55397	Nuclear	sK
ZNF2	KAP1	0.999927	1.8e-06	5.38922	6.55367	6.08587	Nuclear	sK
ZNF2	CBX3	0.999997	0	3.80323	3.91456	3.85997	Nuclear	sK
ZNF2	TRIM24	1	0	3.16511	2.13093	2.73877	Nuclear	sK
ZNF2	IPO8	1	0	2.80323	3.83996	3.41278	Nuclear	sK
ZNF2	CBX5	1	0	2.31904	2.93734	2.66107	Nuclear	sK
ZNF2	SIRT1	1	0	2.31904	3.96809	3.36737	Nuclear	sK
ZNF2	SMARCAD1	1	0	1.99639	3.16832	2.69822	Nuclear	sK
ZNF2	KPNA2	0.988686	0.0011183	2.02857	3.34056	2.82883	Nuclear	sK
ZNF2	MRPS9	0.999849	7.4e-06	2.80323	1.87184	2.41143	Nuclear	sK
ZNF2	MRPS14	1	0	1.87971	2.1177	2.0036	Nuclear	sK
ZNF2	ALG3	1	0	2.36457	4.29572	3.63169	Nuclear	sK
ZNF2	COPG1	1	0	2.80323	2.66221	2.73444	Nuclear	sK
ZNF2	CSNK2A1	0.998522	0.00011	1.55582	2.72901	2.25852	Nuclear	sK
ZNF2	COPA	0.988901	0.0010936	1.51602	2.76341	2.27053	Nuclear	sK
ZNF2	RPS27A	0.979558	0.0024191	1.43296	1.58976	1.51349	Nuclear	sK
ZNF215	KAP1	0.999745	1.35e-05	4.37295	3.32912	3.94345	Nuclear	sK
ZNF215	BAG2	0.990613	0.0008338	2.53107	1.03562	1.96901	Nuclear	sK
ZNF215	IPO8	1	0	3.75916	4.64674	4.27016	Nuclear	sK
ZNF215	IPO7	1	0	1.70044	2.66903	2.26454	Nuclear	sK
ZNF215	SIRT1	1	0	1.48027	3.26153	2.62994	Nuclear	sK
ZNF215	KPNA2	0.988579	0.0011433	1.29866	2.0072	1.69599	Nuclear	sK
ZNF215	STUB1	1	0	0.773996	1.67356	1.29278	Nuclear	sK
ZNF215	ZNF24	1	0	1.48027	2.15056	1.854	Nuclear	sK
ZNF215	ZKSCAN4	1	0	2.19535	3.70266	3.1375	Nuclear	sK
ZNF215	RANBP2	1	0	2.45418	3.49953	3.06953	Nuclear	sK
ZNF215	HECTD1	1	0	2.67129	2.66903	2.67016	Nuclear	sK
ZNF222	KAP1	0.9998	1.05e-05	5.11645	5.24945	5.18448	Nuclear	sK
ZNF222	CBX3	0.999948	1.4e-06	3.45549	3.53107	3.49378	Nuclear	sK
ZNF222	PPM1G	1	0	3.30159	1.852	2.75168	Nuclear	sK
ZNF222	CBX5	1	0	1.68706	2.41954	2.0993	Nuclear	sK
ZNF222	UBR5	1	0	2.16027	2.1635	2.16189	Nuclear	sK
ZNF222	PPP2CB	1	0	1.67356	2.47249	2.12763	Nuclear	sK
ZNF222	DDI2	0.961168	0.008058	2.26903	1.73552	2.0268	Nuclear	sK
ZNF223	KAP1	0.999764	1.24e-05	4.76553	5.43896	5.14119	Nuclear	sK
ZNF223	CBX3	0.995169	0.0003443	2.71589	2.82579	2.77189	Nuclear	sK
ZNF223	PPM1G	1	0	2.17632	3.72028	3.14568	Nuclear	sK
ZNF223	SMARCAD1	1	0	1.69153	2.01792	1.86394	Nuclear	sK
ZNF223	UBR5	1	0	2.63923	2.62527	2.63227	Nuclear	sK
ZNF223	MRPS9	0.999924	2.1e-06	1.69153	1.37295	1.54102	Nuclear	sK
ZNF223	PPP2R1B	1	0	2.1177	2.01792	2.06867	Nuclear	sK
ZNF248	KAP1	0.999969	9e-07	6.10852	6.27817	6.19584	Nuclear	sK
ZNF248	CBX3	0.998748	8.9e-05	2.41143	2.91839	2.68706	Nuclear	sK
ZNF248	BAG2	0.990264	0.0009143	3.3799	2.53107	3.01703	Nuclear	sK
ZNF248	IPO8	1	0	5.22497	3.72137	4.66078	Nuclear	sK
ZNF248	KPNA2	0.956867	0.0098633	1.41684	0.659925	1.08746	Nuclear	sK
ZNF248	STUB1	1	0	3.95977	2.24793	3.34412	Nuclear	sK
ZNF248	CBX1	1	0	1.66903	0.903038	1.33628	Nuclear	sK
ZNF248	PDCD5	0.999181	5.23e-05	3.59335	2.28392	3.08236	Nuclear	sK
ZNF248	CCT5	0.981828	0.001914	3.89336	2.26303	3.29719	Nuclear	sK
ZNF248	CCT8	0.973279	0.0038022	3.63807	2.16993	3.08321	Nuclear	sK
ZNF248	CCT4	0.970159	0.0046688	3.31179	1.852	2.75916	Nuclear	sK
ZNF248	TCP1	0.966032	0.0060982	3.13586	1.29278	2.49057	Nuclear	sK
ZNF251	KAP1	0.996872	0.0002396	4.18269	4.03738	4.11187	Nuclear	sK
ZNF256	KAP1	0.998676	0.0001009	3.7666	4.73118	4.32805	Nuclear	sK
ZNF267	KAP1	0.999649	1.96e-05	2.81558	4.39094	3.80839	Nuclear	sK
ZNF267	CBX3	0.973422	0.0037383	1.53605	1.94486	1.75489	Nuclear	sK
ZNF267	BAG2	0.998021	0.0001425	1.65992	2.05658	1.87184	Nuclear	sK
ZNF267	IPO7	1	0	2.86592	2.74416	2.80632	Nuclear	sK
ZNF267	KPNA2	0.958325	0.0091708	1.36177	0.941106	1.16672	Nuclear	sK
ZNF267	UBR5	1	0	2.94673	1.94486	2.53107	Nuclear	sK
ZNF267	DNAJB1	1	0	3.16511	2.27202	2.7866	Nuclear	sK
ZNF267	AKAP8L	1	0	3.31615	3.10434	3.21412	Nuclear	sK
ZNF267	STUB1	1	0	2.32769	2.36177	2.34483	Nuclear	sK
ZNF267	DDI2	0.987986	0.0011858	2.60881	2.27202	2.45022	Nuclear	sK
ZNF267	DNAJB6	1	0	2.63923	1.53605	2.19061	Nuclear	sK
ZNF267	RSL1D1	0.960242	0.008481	1.53605	1.66903	1.60407	Nuclear	sK
ZNF267	SKIV2L2	0.999914	2.6e-06	1.38957	1.53605	1.46467	Nuclear	sK
ZNF267	HNRNPM	0.984357	0.0016451	1.33342	1.18269	1.26003	Nuclear	sK
ZNF274	KAP1	0.999637	2.04e-05	4.67582	4.14812	4.43596	Nuclear	sK
ZNF274	CBX3	0.997496	0.0001745	2.44626	0.831877	1.854	Nuclear	sK
ZNF274	MRPS9	1	0	2.05311	#NAME?	1.05311	Nuclear	sK
ZNF274	MRPS23	1	0	1.70929	1.43829	1.58015	Nuclear	sK
ZNF274	ZNF24	1	0	2.18903	1.43829	1.86196	Nuclear	sK
ZNF274	SCAND1	1	0	2.66448	1.43829	2.17792	Nuclear	sK
ZNF274	RRP12	0.998694	9.97e-05	1.62761	1.43829	1.53605	Nuclear	sK
ZNF274	DDX50	0.980588	0.002206	0.505891	1.53605	1.11103	Nuclear	sK
ZNF274	RPL19	0.975813	0.0031459	1.73552	0.443607	1.22959	Nuclear	sK
ZNF287	KAP1	0.998781	8.09e-05	2.07724	4.34056	3.61353	Nuclear	sK
ZNF287	CBX3	0.987316	0.0012401	0.941106	1.78241	1.42223	Nuclear	sK
ZNF287	KIF2C	0.991812	0.0006631	1.48543	2.22033	1.89918	Nuclear	sK
ZNF287	RPS24	0.975522	0.0032522	0.790772	1.34483	1.09424	Nuclear	sK
ZNF287	H1FX	0.963363	0.0071229	1.18269	1.66448	1.44361	Nuclear	sK
ZNF320	KAP1	0.999852	6.9e-06	2.96532	5.51696	4.74416	Nuclear	sK
ZNF320	CBX3	0.99998	5e-07	1.9486	3.33199	2.80012	Nuclear	sK
ZNF320	PPM1G	1	0	3.41549	2.54597	3.04527	Nuclear	sK
ZNF320	IPO8	1	0	4.24489	3.41684	3.88947	Nuclear	sK
ZNF320	IPO7	1	0	2.49057	1.774	2.17632	Nuclear	sK
ZNF320	CBX5	1	0	1.14405	2.54597	2.00899	Nuclear	sK
ZNF320	SIRT1	1	0	3.21568	3.95513	3.63227	Nuclear	sK
ZNF320	KPNA2	0.999705	1.5e-05	2.81147	3.16027	2.99639	Nuclear	sK
ZNF320	KPNB1	0.986243	0.0013733	1.99277	1.70044	1.854	Nuclear	sK
ZNF320	CSNK2B	1	0	1.25096	1.774	1.53605	Nuclear	sK
ZNF320	MRPS14	0.998919	7.11e-05	1.91073	1.774	1.84398	Nuclear	sK
ZNF320	RPS9	0.962018	0.0076725	1.46467	1.09085	1.28983	Nuclear	sK
ZNF320	SRRM2	0.998698	9.85e-05	2.54597	3.83592	3.33056	Nuclear	sK
ZNF320	TRIM37	1	0	4.34625	2.54597	3.71039	Nuclear	sK
ZNF320	ZC3H18	1	0	4.21956	4.58376	4.41312	Nuclear	sK
ZNF320	UBE2O	1	0	3.60407	3.83794	3.72574	Nuclear	sK
ZNF333	KAP1	0.999931	1.7e-06	5.82094	4.85649	5.41785	Nuclear	sK
ZNF333	CBX3	0.999748	1.29e-05	3.29719	2.25701	2.86888	Nuclear	sK
ZNF333	BAG2	0.998707	9.73e-05	1.59932	1.64155	1.62059	Nuclear	sK
ZNF333	TRIM24	1	0	3.29719	3.04614	3.17712	Nuclear	sK
ZNF333	CENPB	1	0	2.10769	1.49057	1.83188	Nuclear	sK
ZNF333	STUB1	1	0	2.84197	1.8953	2.44493	Nuclear	sK
ZNF333	MRPS9	0.999924	2.1e-06	1.46989	1.49057	1.48027	Nuclear	sK
ZNF333	TRIM37	1	0	2.92979	1.8953	2.50335	Nuclear	sK
ZNF337	KAP1	0.998983	6.61e-05	4.1643	4.43363	4.30524	Nuclear	sK
ZNF337	CBX3	0.994102	0.0004412	1.53107	1.4957	1.51349	Nuclear	sK
ZNF337	IPO8	1	0	2.53605	3.74201	3.26153	Nuclear	sK
ZNF337	IPO7	1	0	2.05311	2.35896	2.21412	Nuclear	sK
ZNF337	SMARCAD1	1	0	2.37851	1.61353	2.04614	Nuclear	sK
ZNF337	KPNA2	0.97427	0.0035311	2.22342	0.659925	1.64386	Nuclear	sK
ZNF337	BANF1	0.972239	0.0041414	2.37851	0	1.63227	Nuclear	sK
ZNF337	CSNK2A1	0.999257	4.16e-05	1.49057	0.344828	1.02857	Nuclear	sK
ZNF34	KAP1	0.998856	7.53e-05	4.02857	4.8089	4.47086	Nuclear	sK
ZNF34	IPO8	1	0	2.30159	3.9542	3.35262	Nuclear	sK
ZNF34	S100A9	0.999307	3.87e-05	1.68706	1.96347	1.83188	Nuclear	sK
ZNF354C	KAP1	0.998327	0.0001211	3.0268	3.70598	3.40599	Nuclear	sK
ZNF354C	IPO8	1	0	4.0917	1.12433	3.26529	Nuclear	sK
ZNF354C	IPO7	1	0	3.44493	3.15381	3.3067	Nuclear	sK
ZNF354C	KPNA2	0.969037	0.0050449	1.38957	1.38957	1.38957	Nuclear	sK
ZNF416	KAP1	0.999977	6e-07	5.56346	6.76394	6.28512	Nuclear and Cytoplasmic	sK
ZNF416	CBX3	1	0	4.10182	3.7126	3.92029	Nuclear and Cytoplasmic	sK
ZNF416	BAG2	0.998283	0.0001227	2.01436	2.9782	2.57531	Nuclear and Cytoplasmic	sK
ZNF416	TRIM24	1	0	3.48671	2.80941	3.18745	Nuclear and Cytoplasmic	sK
ZNF416	IPO8	1	0	1.82782	3.44758	2.854	Nuclear and Cytoplasmic	sK
ZNF416	CBX5	1	0	2.96532	3.82985	3.4614	Nuclear and Cytoplasmic	sK
ZNF416	USP9X	1	0	2.81147	2.38405	2.61353	Nuclear and Cytoplasmic	sK
ZNF416	TRIM33	1	0	2.39232	3.44758	3.01436	Nuclear and Cytoplasmic	sK
ZNF416	PPP2R1A	0.972917	0.0038984	1.61824	1.62761	1.62293	Nuclear and Cytoplasmic	sK
ZNF416	DDB1	0.988206	0.0011772	1.36177	2.43563	1.99639	Nuclear and Cytoplasmic	sK
ZNF416	CBX1	1	0	2.1375	2.43563	2.29425	Nuclear and Cytoplasmic	sK
ZNF416	ALG3	1	0	1.38957	4.52544	3.68089	Nuclear and Cytoplasmic	sK
ZNF419	KAP1	0.999698	1.62e-05	3.97728	6.10727	5.40412	Nuclear	sK
ZNF419	CBX3	0.99483	0.0003776	1.22651	2.5435	2.03034	Nuclear	sK
ZNF419	IPO8	1	0	4.01525	4.90545	4.52795	Nuclear	sK
ZNF419	IPO7	1	0	3.17632	4.7845	4.19377	Nuclear	sK
ZNF419	GLA	0.97351	0.0036422	0.695994	2.08746	1.55336	Nuclear	sK
ZNF419	CSNK2A2	1	0	1.33342	2.5435	2.06178	Nuclear	sK
ZNF419	DDI2	0.958394	0.0090958	2.01078	2.76341	2.43563	Nuclear	sK
ZNF441	KAP1	0.999289	3.94e-05	4.47184	5.98413	5.41768	Nuclear	sK
ZNF441	PPP2CB	0.999384	3.67e-05	1.60881	2.10769	1.87971	Nuclear	sK
ZNF441	DDI2	0.989308	0.0010049	0.687061	3.7137	2.88069	Nuclear	sK
ZNF442	KAP1	0.995812	0.0002801	4.71039	3.63923	4.27202	Nuclear	sK
ZNF442	CBX3	0.995801	0.0002837	2.14078	2.08746	2.11437	Nuclear	sK
ZNF445	KAP1	0.996963	0.000237	3.87283	4.01346	3.94486	Nuclear and Cytoplasmic	sK
ZNF445	IPO8	1	0	1.86394	2.89142	2.46728	Nuclear and Cytoplasmic	sK
ZNF445	IPO7	1	0	2.15381	2.22342	2.18903	Nuclear and Cytoplasmic	sK
ZNF445	PPP2R1A	0.981714	0.0019391	0.565597	1.74846	1.27501	Nuclear and Cytoplasmic	sK
ZNF445	H1FX	0.964587	0.0066348	2.49825	0.124328	1.75275	Nuclear and Cytoplasmic	sK
ZNF445	WDR62	0.999915	2.5e-06	3.35614	0.389567	2.52982	Nuclear and Cytoplasmic	sK
ZNF445	NOP2	0.971977	0.0043033	2.926	0.432959	2.16189	Nuclear and Cytoplasmic	sK
ZNF445	H1F0	0.967155	0.0056016	2.23266	0.15056	1.53854	Nuclear and Cytoplasmic	sK
ZNF445	HIST1H1C	0.962762	0.0073052	3.1177	0.389567	2.32048	Nuclear and Cytoplasmic	sK
ZNF445	NUMA1	0.958726	0.0089644	2.21723	0.0565835	1.50843	Nuclear and Cytoplasmic	sK
ZNF445	SNRPD2	0.957489	0.0096012	3.53107	0.163499	2.66448	Nuclear and Cytoplasmic	sK
ZNF479	KAP1	0.999879	4.8e-06	5.00135	6.31216	5.80077	Nuclear	sK
ZNF479	CBX3	0.997364	0.0001994	1.82782	2.90111	2.46205	Nuclear	sK
ZNF479	IPO8	1	0	5.00315	4.3512	4.7137	Nuclear	sK
ZNF479	IPO7	1	0	4.02945	3.13093	3.64904	Nuclear	sK
ZNF479	CBX5	1	0	1.98914	1.84398	1.91839	Nuclear	sK
ZNF479	KPNA2	0.971416	0.0043848	2.41143	1.28096	1.9542	Nuclear	sK
ZNF479	CSNK2A2	1	0	1.26303	1.84398	1.58256	Nuclear	sK
ZNF480	KAP1	0.999578	2.44e-05	4.45746	5.57713	5.12329	Nuclear	sK
ZNF480	CBX3	0.998616	0.0001034	2.69822	3.25701	3.0045	Nuclear	sK
ZNF480	BAG2	0.965389	0.0063119	1.22651	1.14405	1.18587	Nuclear	sK
ZNF480	IPO8	1	0	3.34341	5.39094	4.70349	Nuclear	sK
ZNF480	SMARCAD1	1	0	1.5008	2.21412	1.90111	Nuclear	sK
ZNF480	UBR5	1	0	2.56803	3.20006	2.91839	Nuclear	sK
ZNF480	MRPS9	0.999849	7.4e-06	2.88753	1.4957	2.35332	Nuclear	sK
ZNF480	MRPS14	0.998919	7e-05	1.78241	0.956057	1.42761	Nuclear	sK
ZNF480	DDI2	0.959378	0.0087589	1.78241	2.50843	2.19061	Nuclear	sK
ZNF480	TIMM50	1	0	2.61824	2.11437	2.38819	Nuclear	sK
ZNF480	ALG3	1	0	1.78241	3.20006	2.65878	Nuclear	sK
ZNF480	CSNK2A1	0.99774	0.0001578	1.46467	0.85599	1.19219	Nuclear	sK
ZNF534	KAP1	0.999178	5.55e-05	3.17951	5.0648	4.41041	Nuclear	sK
ZNF534	CBX3	0.981726	0.0019265	0.773996	2.8679	2.17153	Nuclear	sK
ZNF534	IPO8	1	0	3.29131	2.05311	2.80116	Nuclear	sK
ZNF534	IPO7	1	0	3.16511	3.52356	3.35544	Nuclear	sK
ZNF534	KPNA2	0.972322	0.0041089	1.15056	1.9222	1.58736	Nuclear	sK
ZNF549	KAP1	0.999458	3.08e-05	4.5472	4.97131	4.77479	Nuclear	sK
ZNF549	CBX3	0.982526	0.0018771	2.58256	1.97453	2.31034	Nuclear	sK
ZNF549	IPO8	1	0	2.58256	2.16672	2.38957	Nuclear	sK
ZNF549	CENPB	1	0	1.80323	1.73552	1.76977	Nuclear	sK
ZNF549	DDI2	0.988652	0.001135	2.42223	3.78764	3.26078	Nuclear	sK
ZNF549	H1F0	0.960436	0.0083704	1.28096	1.5008	1.39506	Nuclear	sK
ZNF557	KAP1	0.99992	2.4e-06	7.02735	6.00045	6.6034	Nuclear	sK
ZNF557	CBX3	0.999778	1.14e-05	2.30159	3.08916	2.74846	Nuclear	sK
ZNF557	IPO8	1	0	5.62176	5.26941	5.45631	Nuclear	sK
ZNF557	IPO7	1	0	4.73335	4.66789	4.70099	Nuclear	sK
ZNF557	CBX5	1	0	1.5656	1.52607	1.54597	Nuclear	sK
ZNF557	KPNA2	0.997641	0.0001681	1.5656	2.0635	1.83592	Nuclear	sK
ZNF557	KPNB1	0.98364	0.0016782	1.93357	2.34199	2.15218	Nuclear	sK
ZNF557	CSNK2A2	1	0	0.9855	2.25096	1.75275	Nuclear	sK
ZNF557	PPP2CB	0.999999	0	2.30451	1.37851	1.91456	Nuclear	sK
ZNF557	CBX1	1	0	2.78869	0.910733	2.13586	Nuclear	sK
ZNF557	MRPS9	0.999924	1.9e-06	2.30451	2.25096	2.27798	Nuclear	sK
ZNF557	MRPS14	0.999459	2.86e-05	2.30451	0.941106	1.77821	Nuclear	sK
ZNF557	HECTD1	1	0	4.93216	4.55704	4.75676	Nuclear	sK
ZNF561	KAP1	0.99987	6e-06	5.61706	4.91121	5.30688	Nuclear	sK
ZNF561	CBX3	0.999909	3.2e-06	2.42223	2.34483	2.38405	Nuclear	sK
ZNF561	PPM1G	1	0	2.27202	3.19061	2.80323	Nuclear	sK
ZNF561	IPO8	1	0	4.65992	4.66562	4.66278	Nuclear	sK
ZNF561	IPO7	1	0	3.11603	2.82782	2.97911	Nuclear	sK
ZNF561	CENPB	1	0	1.83188	2.33914	2.10769	Nuclear	sK
ZNF561	CBX5	1	0	1.98185	2.33914	2.17153	Nuclear	sK
ZNF561	SIRT1	1	0	1.28688	2.33914	1.90689	Nuclear	sK
ZNF561	KPNA2	0.997004	0.0002239	2.40599	1.16993	1.91648	Nuclear	sK
ZNF561	MRPS14	1	0	1.72683	1.82375	1.7761	Nuclear	sK
ZNF561	CSNK2A1	0.966913	0.0056901	1.28688	0.948601	1.12763	Nuclear	sK
ZNF565	KAP1	0.998762	8.79e-05	4.34696	4.22959	4.28947	Nuclear	sK
ZNF565	CBX3	0.994466	0.0004126	2.02148	1.26903	1.69377	Nuclear	sK
ZNF565	IPO8	1	0	3.48671	2.34767	3.0268	Nuclear	sK
ZNF565	IPO7	1	0	2.96532	2.05658	2.58135	Nuclear	sK
ZNF565	KPNA2	0.98921	0.0010451	1.53605	2.22959	1.9241	Nuclear	sK
ZNF565	ALG3	1	0	2.96532	4.15947	3.68257	Nuclear	sK
ZNF566	KAP1	0.999923	2.3e-06	5.48317	7.67306	6.95896	Nuclear	sK
ZNF566	CBX3	0.999983	4e-07	2.61824	2.98732	2.81455	Nuclear	sK
ZNF566	IPO8	1	0	3.28836	4.3875	3.94017	Nuclear	sK
ZNF566	CBX5	1	0	1.4489	2.62994	2.15704	Nuclear	sK
ZNF566	SIRT1	1	0	4.95745	2.3978	4.18349	Nuclear	sK
ZNF566	KPNA2	0.990733	0.0008122	1.91073	1.31034	1.64155	Nuclear	sK
ZNF566	PPP2CB	0.998769	8.32e-05	1.81147	4.57168	3.7703	Nuclear	sK
ZNF566	PPP2R1B	1	0	3.88557	4.05832	3.97453	Nuclear	sK
ZNF566	ZNF114	1	0	6.47086	6.93086	6.71911	Nuclear	sK
ZNF567	KAP1	0.99964	2e-05	4.69711	5.58706	5.20965	Nuclear	sK
ZNF567	CBX3	0.994944	0.0003648	2.56803	3.50335	3.1102	Nuclear	sK
ZNF567	IPO8	1	0	1.79494	4.0027	3.2854	Nuclear	sK
ZNF567	IPO7	1	0	2.56803	3.09085	2.853	Nuclear	sK
ZNF567	CENPB	1	0	3.07039	2.25096	2.71809	Nuclear	sK
ZNF567	KPNA2	0.992372	0.0005823	2.01078	2.01436	2.01257	Nuclear	sK
ZNF567	SETSIP	1	0	2.23266	2.51096	2.37851	Nuclear	sK
ZNF567	DDX50	0.990255	0.0009217	1.19535	1.27501	1.23573	Nuclear	sK
ZNF571	KAP1	0.99968	1.79e-05	4.99774	4.98959	4.99367	Nuclear	sK
ZNF571	CBX3	0.99911	6.05e-05	2.49825	3.09761	2.82883	Nuclear	sK
ZNF571	TIMM50	0.974695	0.0033749	0.823749	2.02148	1.5435	Nuclear	sK
ZNF577	KAP1	0.999821	9.9e-06	4.94626	4.78241	4.86666	Nuclear	sK
ZNF577	CBX3	0.999865	6.6e-06	1.95977	2.27798	2.12763	Nuclear	sK
ZNF577	BAG2	0.994222	0.000422	2.9486	1.80323	2.48671	Nuclear	sK
ZNF577	PPM1G	1	0	3.51349	3.80012	3.66391	Nuclear	sK
ZNF577	IPO8	1	0	5.78084	4.96532	5.42995	Nuclear	sK
ZNF577	IPO7	1	0	5.01123	4.65134	4.84248	Nuclear	sK
ZNF577	CENPB	1	0	1.53107	2.40871	2.03562	Nuclear	sK
ZNF577	CBX5	1	0	1.37851	2.40871	1.98368	Nuclear	sK
ZNF577	SIRT1	1	0	1.94111	3.26604	2.75061	Nuclear	sK
ZNF577	KPNA2	0.990628	0.0008266	1.15704	1.96717	1.61824	Nuclear	sK
ZNF577	DDB1	0.989635	0.0009815	2.0072	1.84398	1.9279	Nuclear	sK
ZNF577	KPNB1	0.972459	0.004044	0.933573	1.51096	1.25096	Nuclear	sK
ZNF577	UBR5	1	0	2.73985	2.98003	2.86493	Nuclear	sK
ZNF577	CSNK2A2	1	0	2.22651	2.40871	2.32048	Nuclear	sK
ZNF577	CSNK2B	1	0	1.74416	1.84398	1.79494	Nuclear	sK
ZNF577	MRPS9	0.999698	1.66e-05	1.53107	1.44361	1.488	Nuclear	sK
ZNF577	MRPS14	1	0	0.918386	1.62761	1.31615	Nuclear	sK
ZNF577	CSNK2A1	0.967694	0.0054433	1.53107	2.50843	2.10098	Nuclear	sK
ZNF577	UBE2O	1	0	2.26003	2.45681	2.36177	Nuclear	sK
ZNF577	TRIM26	1	0	1.53107	2.15381	1.87578	Nuclear	sK
ZNF577	NAP1L4	1	0	2.94298	2.59455	2.77926	Nuclear	sK
ZNF611	KAP1	0.999563	2.57e-05	4.68426	5.77004	5.32697	Nuclear	sK
ZNF611	CBX3	0.994102	0.0004412	3.05832	3.00899	3.03386	Nuclear	sK
ZNF611	IPO8	1	0	4.36107	4.8679	4.63662	Nuclear	sK
ZNF611	IPO7	1	0	3.05832	4.1635	3.71425	Nuclear	sK
ZNF611	SIRT1	1	0	3.05832	1.93357	2.60288	Nuclear	sK
ZNF611	KPNA2	0.972024	0.0042871	1.84398	1.64155	1.74631	Nuclear	sK
ZNF611	PNN	0.969247	0.004959	2.22342	1.27501	1.82579	Nuclear	sK
ZNF627	KAP1	0.999958	1.1e-06	4.86938	5.34305	5.12557	Nuclear	sK
ZNF627	CBX3	0.999999	0	3.78031	2.59932	3.30743	Nuclear	sK
ZNF627	PPM1G	1	0	2.46728	2.55582	2.51223	Nuclear	sK
ZNF627	IPO8	1	0	5.08066	3.87381	4.59991	Nuclear	sK
ZNF627	IPO7	1	0	3.57168	3.13914	3.37156	Nuclear	sK
ZNF627	CBX5	1	0	2.03562	2.29278	2.16993	Nuclear	sK
ZNF627	SIRT1	1	0	3.99005	3.42761	3.73606	Nuclear	sK
ZNF627	SMARCAD1	1	0	4.07468	2.77821	3.56742	Nuclear	sK
ZNF627	KPNA2	0.997728	0.0001598	2.24184	2.38128	2.31325	Nuclear	sK
ZNF627	DDB1	0.998146	0.0001322	2.08746	1.73118	1.92029	Nuclear	sK
ZNF627	CSNK2A2	1	0	1.96347	2.29278	2.1375	Nuclear	sK
ZNF627	PPP2CB	1	0	2.65535	1.82375	2.29866	Nuclear	sK
ZNF627	FAM199X	1	0	2.1375	1.56071	1.87774	Nuclear	sK
ZNF627	USP34	1	0	5.26191	4.05398	4.78084	Nuclear	sK
ZNF627	SETSIP	1	0	2.46728	2.29278	2.38267	Nuclear	sK
ZNF627	POLR1C	1	0	1.29866	1.73118	1.53107	Nuclear	sK
ZNF627	TRIM37	1	0	2.96162	2.29278	2.66562	Nuclear	sK
ZNF627	NUBP2	1	0	1.70487	1.56071	1.63459	Nuclear	sK
ZNF627	DCAF7	1	0	1.20163	1.56071	1.39232	Nuclear	sK
ZNF627	GPN1	1	0	2.46728	2.29278	2.38267	Nuclear	sK
ZNF649	KAP1	0.996294	0.000263	4.46271	3.9991	4.24945	Nuclear	sK
ZNF695	KAP1	0.999621	2.23e-05	5.18031	4.64904	4.93899	Nuclear	sK
ZNF695	UBR5	1	0	6.3203	4.26153	5.63067	Nuclear	sK
ZNF695	PPP2CB	0.998769	8.32e-05	1.64616	3.78973	3.08406	Nuclear	sK
ZNF695	DDI2	0.981625	0.0019642	1.9222	3.20633	2.70266	Nuclear	sK
ZNF695	TIMM50	0.999718	1.4e-05	3.5435	1.99639	2.96809	Nuclear	sK
ZNF695	HECTD1	1	0	3.7866	4.6427	4.27724	Nuclear	sK
ZNF695	PPP2R1B	1	0	4.08661	3.88264	3.98823	Nuclear	sK
ZNF695	PDCD5	0.976031	0.0031008	2.57773	1.37851	2.0993	Nuclear	sK
ZNF695	PPP4C	1	0	1.64616	2.22342	1.96347	Nuclear	sK
ZNF695	HECTD3	1	0	2.07039	1.90689	1.99095	Nuclear	sK
ZNF7	KAP1	0.994018	0.0004606	3.68818	3.49442	3.59455	Nuclear	sK
ZNF7	BAG2	0.989275	0.0010129	2.82782	1.90689	2.43962	Nuclear	sK
ZNF7	IPO8	1	0	4.72083	3.6837	4.29352	Nuclear	sK
ZNF7	UBR5	1	0	2.488	2.5008	2.49442	Nuclear	sK
ZNF7	DDI2	0.969293	0.0049247	1.85997	1.86394	1.86196	Nuclear	sK
ZNF7	ALG3	1	0	2.9855	3.66221	3.36317	Nuclear	sK
ZNF729	KAP1	0.999988	3e-07	6.55949	6.43863	6.50032	Nuclear	sK
ZNF729	CBX3	1	0	4.52669	2.94486	3.94251	Nuclear	sK
ZNF729	BAG2	0.972038	0.0042709	2.1635	1.20163	1.76129	Nuclear	sK
ZNF729	PPM1G	1	0	2.59694	2.61353	2.60526	Nuclear	sK
ZNF729	IPO8	1	0	5.2817	5.03254	5.16249	Nuclear	sK
ZNF729	IPO7	1	0	5.68762	5.64587	5.6669	Nuclear	sK
ZNF729	CBX5	1	0	3.76871	2.83592	3.37643	Nuclear	sK
ZNF729	SET	1	0	4.0054	3.93829	3.97223	Nuclear	sK
ZNF729	SIRT1	1	0	2.87184	2.34767	2.63343	Nuclear	sK
ZNF729	KPNA2	0.999872	5.4e-06	3.82375	3.04264	3.48543	Nuclear	sK
ZNF729	DDB1	0.964579	0.0066528	1.81967	2.83592	2.41549	Nuclear	sK
ZNF729	KPNB1	0.99985	7.2e-06	3.49953	3.87971	3.7021	Nuclear	sK
ZNF729	PPP2CB	0.998769	8.55e-05	1.81967	1.852	1.83592	Nuclear	sK
ZNF729	CBX1	1	0	2.26003	2.83592	2.57652	Nuclear	sK
ZNF729	UBE2O	1	0	4.71534	4.98687	4.85748	Nuclear	sK
ZNF729	NAP1L4	1	0	4.48929	5.24222	4.91433	Nuclear	sK
ZNF729	NPM3	1	0	2.59694	1.60881	2.18587	Nuclear	sK
ZNF729	NPM1	0.976037	0.0030857	2.50335	3.44095	3.04701	Nuclear	sK
ZNF749	KAP1	0.994089	0.0004509	3.55582	3.69599	3.62761	Nuclear	sK
ZNF749	IPO8	1	0	3.64962	4.37921	4.06005	Nuclear	sK
ZNF75D	KAP1	0.998741	9.14e-05	3.49313	5.14323	4.54226	Nuclear	sK
ZNF75D	CBX3	0.98569	0.0014331	0.807355	2.18903	1.65764	Nuclear	sK
ZNF75D	IPO7	1	0	1.53605	5.23304	4.34021	Nuclear	sK
ZNF75D	KPNA2	0.971652	0.0043357	1.09761	2.34767	1.854	Nuclear	sK
ZNF75D	MRPS14	1	0	1.04264	2.55582	1.98914	Nuclear	sK
ZNF763	KAP1	0.999766	1.22e-05	4.74524	-0.434403	3.7845	Nuclear	sK
ZNF763	CBX3	0.998831	7.75e-05	2.12433	0.526069	1.53605	Nuclear	sK
ZNF763	CBX5	1	0	2.77189	0.189034	1.99458	Nuclear	sK
ZNF763	CSNK2A2	1	0	2.28983	1.01436	1.78869	Nuclear	sK
ZNF763	DDI2	0.988691	0.00111	2.19535	-0.217591	1.44361	Nuclear	sK
ZNF764	KAP1	0.999977	6e-07	5.43196	5.91193	5.69181	Nuclear	sK
ZNF764	CBX3	0.999997	0	2.92029	4.28688	3.75969	Nuclear	sK
ZNF764	BAG2	0.972395	0.0040603	1.03562	1.52105	1.29866	Nuclear	sK
ZNF764	IPO8	1	0	1.68257	3.47249	2.83895	Nuclear	sK
ZNF764	CBX5	1	0	2.16672	1.65076	1.93168	Nuclear	sK
ZNF764	SMARCAD1	1	0	1.99639	2.59694	2.32769	Nuclear	sK
ZNF764	KPNA2	0.992086	0.0006377	1.67807	2.41684	2.09424	Nuclear	sK
ZNF764	DDB1	0.980027	0.0022853	0.992768	1.1177	1.05658	Nuclear	sK
ZNF764	GLA	0.97351	0.0036583	1.58015	2.30743	1.98914	Nuclear	sK
ZNF764	PRMT1	1	0	3.63343	3.89336	3.76924	Nuclear	sK
ZNF764	SUFU	1	0	5.90304	5.8475	5.87553	Nuclear	sK
ZNF764	GTF3C1	1	0	5.00899	5.80555	5.46156	Nuclear	sK
ZNF764	GTF3C2	1	0	4.24413	4.76924	4.53045	Nuclear	sK
ZNF764	GTF3C4	1	0	4.64039	4.87234	4.76102	Nuclear	sK
ZNF764	GTF3C5	1	0	3.60881	4.10098	3.87578	Nuclear	sK
ZNF764	GTF3C3	1	0	3.36177	4.82171	4.26903	Nuclear	sK
ZNF765	KAP1	0.999865	6.4e-06	3.20633	4.54411	4.02503	Nuclear	sK
ZNF765	CBX3	0.999399	3.49e-05	1.9486	1.62761	1.79701	Nuclear	sK
ZNF765	TRIM24	1	0	3.21257	3.0635	3.13996	Nuclear	sK
ZNF765	PPM1G	1	0	2.76341	2.1635	2.49442	Nuclear	sK
ZNF765	IPO8	1	0	4.94439	3.41954	4.37469	Nuclear	sK
ZNF765	IPO7	1	0	4.51791	2.52105	3.84046	Nuclear	sK
ZNF765	CBX5	1	0	1.33914	0.871844	1.12433	Nuclear	sK
ZNF765	SIRT1	1	0	3.83188	2.22651	3.24184	Nuclear	sK
ZNF765	KPNA2	0.975203	0.0033133	1.25701	1.0635	1.1635	Nuclear	sK
ZNF765	DDB1	0.999049	6.22e-05	1.65535	1.48027	1.57046	Nuclear	sK
ZNF765	CSNK2A2	1	0	1.63227	1.50589	1.57046	Nuclear	sK
ZNF765	USP34	1	0	4.69042	4.20711	4.46891	Nuclear	sK
ZNF765	ZKSCAN4	1	0	3.45022	2.70487	3.12516	Nuclear	sK
ZNF765	HECTD1	1	0	3.16027	1.91073	2.66676	Nuclear	sK
ZNF765	TRIM37	1	0	4.94439	4.1334	4.59515	Nuclear	sK
ZNF765	ZC3H18	1	0	2.86394	2.70487	2.7866	Nuclear	sK
ZNF765	ERH	0.966121	0.0060626	2.01436	0.15056	1.36457	Nuclear	sK
ZNF765	ZNF460	1	0	1.79909	1.50589	1.65992	Nuclear	sK
ZNF765	ZNF677	1	0	2.10769	1.91073	2.01257	Nuclear	sK
ZNF765	C18orf25	1	0	1.40599	1.50589	1.45681	Nuclear	sK
ZNF772	KAP1	0.999971	7e-07	6.32409	5.42156	5.94228	Nuclear	sK
ZNF772	CBX3	0.999974	7e-07	3.0072	3.08916	3.04876	Nuclear	sK
ZNF772	BAG2	0.985319	0.0014955	1.85599	2.95047	2.50462	Nuclear	sK
ZNF772	TRIM24	1	0	3.15704	3.9607	3.61412	Nuclear	sK
ZNF772	IPO8	1	0	4.28392	3.05137	3.79546	Nuclear	sK
ZNF772	CBX5	1	0	2.02148	2.82171	2.47638	Nuclear	sK
ZNF772	TRIM33	1	0	2.65076	3.05137	2.86493	Nuclear	sK
ZNF772	UBR5	1	0	2.65076	3.42223	3.08746	Nuclear	sK
ZNF772	STUB1	1	0	1.86394	2.30743	2.10266	Nuclear	sK
ZNF772	MLF2	0.992429	0.0005701	2.02503	2.52857	2.29866	Nuclear	sK
ZNF772	DNAJA2	0.977911	0.0027631	2.21723	1.92979	2.08066	Nuclear	sK
ZNF772	LAGE3	1	0	2.31034	2.5509	2.43563	Nuclear	sK
ZNF793	KAP1	0.999862	6.7e-06	5.39025	4.72901	5.09719	Nuclear	sK
ZNF793	CBX3	0.999992	2e-07	2.7845	2.27501	2.55213	Nuclear	sK
ZNF793	PPM1G	1	0	2.27501	3.12598	2.76235	Nuclear	sK
ZNF793	IPO8	1	0	4.64386	3.49953	4.1823	Nuclear	sK
ZNF793	CENPB	1	0	1.95606	2.62059	2.32625	Nuclear	sK
ZNF793	CBX5	1	0	1.32769	2.62059	2.11437	Nuclear	sK
ZNF793	SIRT1	1	0	5.01123	6.19279	5.71973	Nuclear	sK
ZNF793	KPNA2	0.995865	0.000273	2.75489	1.1375	2.16189	Nuclear	sK
ZNF793	KPNB1	0.966245	0.0060095	1.98914	1.01436	1.58256	Nuclear	sK
ZNF793	UBR5	1	0	1.95606	2.62059	2.32625	Nuclear	sK
ZNF793	MRPS14	0.999459	3.03e-05	1	1.76977	1.43563	Nuclear	sK
ZNF793	CSNK2A1	0.99987	5.7e-06	1.72683	1.22651	1.49825	Nuclear	sK
ZNF793	UBE2O	1	0	2.75702	3.49953	3.17552	Nuclear	sK
ZNF793	SF3A3	1	0	2.12763	2.8953	2.56194	Nuclear	sK
ZNF799	KAP1	0.997643	0.000166	3.90014	5.0387	4.57894	Nuclear	sK
ZNF799	CBX3	0.984052	0.0016671	1.848	1.67356	1.76341	Nuclear	sK
ZNF799	ALG3	1	0	3.86493	1.91456	3.19692	Nuclear	sK
ZNF799	CSNK2A1	0.999991	2e-07	1.35614	1.63227	1.5008	Nuclear	sK
ZNF8	KAP1	0.999946	1.5e-06	5.61589	6.30214	5.99944	Nuclear	sK
ZNF8	CBX3	0.999999	0	3.41414	3.47638	3.44559	Nuclear	sK
ZNF8	TRIM24	1	0	2.81558	1.88362	2.42358	Nuclear	sK
ZNF8	IPO8	1	0	3.70819	2.59216	3.2555	Nuclear	sK
ZNF8	CBX5	1	0	0.910733	2.86394	2.19535	Nuclear	sK
ZNF8	SIRT1	1	0	4.86641	4.84046	4.8535	Nuclear	sK
ZNF8	KPNA2	0.995114	0.0003565	2.61824	2.58736	2.60288	Nuclear	sK
ZNF8	MRPS9	0.999849	7.4e-06	2.81558	1.81147	2.39917	Nuclear	sK
ZNF8	MRPS14	1	0	2.0072	1.70929	1.86592	Nuclear	sK
ZNF8	TIMM50	1	0	3.20477	2.15704	2.774	Nuclear	sK
ZNF846	KAP1	0.99987	5.5e-06	5.05875	6.24375	5.76964	Nuclear	sK
ZNF846	CBX3	0.998963	6.8e-05	1.91839	2.84599	2.45549	Nuclear	sK
ZNF846	IPO8	1	0	4.18982	4.13011	4.16027	Nuclear	sK
ZNF846	IPO7	1	0	4.00809	4.21257	4.11395	Nuclear	sK
ZNF846	KPNA2	0.980844	0.0021802	1.08406	1.35614	1.22651	Nuclear	sK
ZNF846	PPP2CB	1	0	2.08066	2.65535	2.39643	Nuclear	sK
ZNF846	DDI2	0.997617	0.0001702	1.52607	2.54844	2.12598	Nuclear	sK
ZNF846	RNH1	1	0	1.65992	1.0635	1.39232	Nuclear	sK
ZNF846	SART3	1	0	4.18982	4.29057	4.24108	Nuclear	sK
ZNF846	RBBP7	0.999802	1.03e-05	1.05658	2.03562	1.62761	Nuclear	sK
ZNF850	KAP1	0.997078	0.0002188	3.01436	4.89433	4.24108	Nuclear	sK
ZNF850	IPO8	1	0	2.45154	4.00899	3.43095	Nuclear	sK
ZNF90	KAP1	0.999392	3.55e-05	4.72301	5.5598	5.20124	Nuclear	sK
ZNF90	TIMM50	0.999149	5.63e-05	1.81558	2.31904	2.08916	Nuclear	sK
ZNF90	SRRM2	0.983353	0.0017358	2.10098	2.17951	2.14078	Nuclear	sK
ZNF90	SETSIP	1	0	1.62293	2.65992	2.23266	Nuclear	sK
ZNF93	KAP1	0.998838	7.64e-05	4.47638	3.91552	4.22304	Nuclear	sK
ZNF93	CBX3	0.991909	0.0006567	2.22651	2.14405	2.18587	Nuclear	sK
ZNF93	MRPS9	1	0	2.06695	1.64616	1.87184	Nuclear	sK
ZNF93	NOP2	0.978336	0.0026787	1.51096	0.704872	1.1635	Nuclear	sK
ZNF93	MRPS31	0.999987	3e-07	1.64616	1.17632	1.43029	Nuclear	sK
ZNF93	HIST1H1E	0.977389	0.0028061	1.70929	0.526069	1.23573	Nuclear	sK
ZNF93	RPL21	0.969376	0.0048731	1.08406	1.02148	1.05311	Nuclear	sK
