# Supplementary material for: The interactome of KRAB zinc finger proteins reveals the evolutionary history of their functional diversification
Source: EMBO J. 2019 Aug 12;38(18):e101220. doi: 10.15252/embj.2018101220 (PMC6745500; doi:10.15252/embj.2018101220)
Supplement: Supplementary file 4 — Table EV2 [file EMBJ-38-e101220-s004.xlsx]

## Sheet: Legends
Table EV2
This table displays all the interactions common to our dataset and previous studies included in the BioGRID database.
KZFPs : KZFP which interaction is confirmed, Interactor: Interactor of the KZFP confirmed, Experimental system: Experimental system used by the study confirming this interaction, Author: Author of the the study confirming this interaction, Pubmed ID: Pubmed reference of the study confirming this interaction, Experimental System Type: type of interaciton observed

## Sheet: biogrid_interactions.csv
KZFPs	Interactors	Experimental System	Experimental System Type	Author	Pubmed ID
ZNF446	ZNF24	Two-hybrid	physical	Rual JF (2005)	16189514
ZNF764	SUFU	Two-hybrid	physical	Rual JF (2005)	16189514
ZNF74	KAP1	FRET	physical	Germain-Desprez D (2003)	12684500
ZNF197	KAP1	Reconstituted Complex	physical	Li Z (2003)	12682018
ZNF197	KAP1	Affinity Capture-Western	physical	Li Z (2003)	12682018
ZNF446	ZNF397	Two-hybrid	physical	Ravasi T (2010)	20211142
ZNF274	KAP1	Reconstituted Complex	physical	Frietze S (2010)	21170338
ZNF274	KAP1	Affinity Capture-Western	physical	Frietze S (2010)	21170338
ZNF274	KAP1	Affinity Capture-Western	physical	Frietze S (2010)	21170338
ZNF274	KAP1	Co-localization	physical	Frietze S (2010)	21170338
ZFP57	KAP1	Affinity Capture-Western	physical	Quenneville S (2011)	22055183
ZNF8	CBX3	Affinity Capture-MS	physical	Rosnoblet C (2011)	21888893
ZNF256	KAP1	Affinity Capture-Western	physical	Suzuki C (2008)	18060868
ZNF382	KAP1	Reconstituted Complex	physical	Gebelein B (2001)	11154279
ZNF382	KAP1	Affinity Capture-Western	physical	Gebelein B (2001)	11154279
ZNF133	KAP1	Reconstituted Complex	physical	Friedman JR (1996)	8769649
ZNF8	CBX5	Affinity Capture-MS	physical	Nozawa RS (2010)	20562864
ZFP1	CBX5	Affinity Capture-MS	physical	Nozawa RS (2010)	20562864
ZNF764	CBX5	Affinity Capture-MS	physical	Nozawa RS (2010)	20562864
ZNF566	CBX5	Affinity Capture-MS	physical	Nozawa RS (2010)	20562864
ZNF45	CBX5	Affinity Capture-MS	physical	Nozawa RS (2010)	20562864
ZNF2	KAP1	Affinity Capture-Western	physical	Kim SS (1996)	8986806
ZNF446	ZNF24	Two-hybrid	physical	Rolland T (2014)	25416956
ZNF446	ZSCAN21	Two-hybrid	physical	Rolland T (2014)	25416956
ZNF446	ZNF397	Two-hybrid	physical	Rolland T (2014)	25416956
ZNF446	LZTS2	Two-hybrid	physical	Rolland T (2014)	25416956
ZNF446	ZNF24	Affinity Capture-MS	physical	Huttlin EL (2015)	26186194
ZNF446	ZNF397	Affinity Capture-MS	physical	Huttlin EL (2015)	26186194
ZNF333	KAP1	Affinity Capture-MS	physical	Huttlin EL (2015)	26186194
ZNF597	SMC6	Affinity Capture-MS	physical	Huttlin EL (2015)	26186194
ZNF597	NSMCE2	Affinity Capture-MS	physical	Huttlin EL (2015)	26186194
ZNF597	SMC5	Affinity Capture-MS	physical	Huttlin EL (2015)	26186194
ZNF597	FAM208B	Affinity Capture-MS	physical	Huttlin EL (2015)	26186194
ZNF597	NSMCE1	Affinity Capture-MS	physical	Huttlin EL (2015)	26186194
ZNF597	PPHLN1	Affinity Capture-MS	physical	Huttlin EL (2015)	26186194
ZNF597	NSMCE4A	Affinity Capture-MS	physical	Huttlin EL (2015)	26186194
ZNF274	KAP1	Affinity Capture-Western	physical	Addison JB (2015)	25421577
ZNF446	ZNF397	Two-hybrid	physical	Yu H (2011)	21516116
ZNF7	IPO8	Affinity Capture-MS	physical	Hein MY (2015)	26496610
ZFP1	IPO8	Affinity Capture-MS	physical	Hein MY (2015)	26496610
ZNF746	EIF3B	Affinity Capture-MS	physical	Kang H (2015)	25315684
ZNF746	EIF3E	Affinity Capture-MS	physical	Kang H (2015)	25315684
ZNF746	EIF3I	Affinity Capture-MS	physical	Kang H (2015)	25315684
ZNF746	EIF3A	Affinity Capture-MS	physical	Kang H (2015)	25315684
ZNF746	EIF3L	Affinity Capture-MS	physical	Kang H (2015)	25315684
ZNF597	SMC5	Affinity Capture-MS	physical	Huttlin EL (2017)	28514442
ZNF398	ZNF282	Affinity Capture-MS	physical	Huttlin EL (2017)	28514442
ZNF597	NSMCE2	Affinity Capture-MS	physical	Huttlin EL (2017)	28514442
ZNF597	FAM208B	Affinity Capture-MS	physical	Huttlin EL (2017)	28514442
ZNF597	SMC6	Affinity Capture-MS	physical	Huttlin EL (2017)	28514442
ZNF597	NSMCE1	Affinity Capture-MS	physical	Huttlin EL (2017)	28514442
ZNF764	SUFU	Affinity Capture-MS	physical	Huttlin EL (2017)	28514442
ZKSCAN4	ZKSCAN3	Affinity Capture-MS	physical	Huttlin EL (2017)	28514442
ZNF597	NSMCE4A	Affinity Capture-MS	physical	Huttlin EL (2017)	28514442
ZNF274	KAP1	Affinity Capture-MS	physical	Huttlin EL (2017)	28514442
ZNF446	ZNF397	Affinity Capture-MS	physical	Huttlin EL (2017)	28514442
ZNF446	ZNF24	Affinity Capture-MS	physical	Huttlin EL (2017)	28514442
ZNF195	KAP1	Affinity Capture-MS	physical	Huttlin EL (2017)	28514442
ZNF724P	TIMM50	Affinity Capture-MS	physical	Huttlin EL (2017)	28514442
ZNF320	KAP1	Affinity Capture-MS	physical	Huttlin EL (2017)	28514442
ZFP1	KAP1	Affinity Capture-MS	physical	Huttlin EL (2017)	28514442
ZNF764	SMARCAD1	Affinity Capture-MS	physical	Huttlin EL (2017)	28514442
ZNF597	PPHLN1	Affinity Capture-MS	physical	Huttlin EL (2017)	28514442
ZNF764	KAP1	Affinity Capture-MS	physical	Huttlin EL (2017)	28514442
ZNF267	KAP1	Affinity Capture-MS	physical	Huttlin EL (2017)	28514442
ZNF354C	KAP1	Affinity Capture-MS	physical	Huttlin EL (2017)	28514442
ZNF211	SMARCAD1	Affinity Capture-MS	physical	Huttlin EL (2017)	28514442
ZNF202	ZMYM2	Affinity Capture-MS	physical	Huttlin EL (2017)	28514442
ZNF18	ZNF446	Affinity Capture-MS	physical	Huttlin EL (2017)	28514442
ZNF746	EIF3L	Affinity Capture-MS	physical	Huttlin EL (2017)	28514442
ZKSCAN3	ZNF24	Affinity Capture-MS	physical	Huttlin EL (2017)	28514442
ZNF695	HECTD1	Affinity Capture-MS	physical	Huttlin EL (2017)	28514442
ZNF764	GTF3C2	Affinity Capture-MS	physical	Huttlin EL (2017)	28514442
ZNF695	KAP1	Affinity Capture-MS	physical	Huttlin EL (2017)	28514442
ZNF223	KAP1	Affinity Capture-MS	physical	Huttlin EL (2017)	28514442
ZNF764	CBX5	Affinity Capture-MS	physical	Huttlin EL (2017)	28514442
ZKSCAN4	ZNF24	Affinity Capture-MS	physical	Huttlin EL (2017)	28514442
ZNF445	KAP1	Affinity Capture-MS	physical	Huttlin EL (2017)	28514442
ZNF764	GTF3C3	Affinity Capture-MS	physical	Huttlin EL (2017)	28514442
ZNF416	KAP1	Affinity Capture-MS	physical	Huttlin EL (2017)	28514442
ZNF2	MRPS9	Affinity Capture-MS	physical	Huttlin EL (2017)	28514442
ZNF211	USP34	Affinity Capture-MS	physical	Huttlin EL (2017)	28514442
ZNF354C	IPO8	Affinity Capture-MS	physical	Huttlin EL (2017)	28514442
ZNF223	PPM1G	Affinity Capture-MS	physical	Huttlin EL (2017)	28514442
ZNF84	KAP1	Affinity Capture-MS	physical	Huttlin EL (2017)	28514442
ZNF764	GTF3C1	Affinity Capture-MS	physical	Huttlin EL (2017)	28514442
ZNF211	KAP1	Affinity Capture-MS	physical	Hauri S (2016)	27705803
