# Supplementary material for: The interactome of KRAB zinc finger proteins reveals the evolutionary history of their functional diversification
Source: EMBO J. 2019 Aug 12;38(18):e101220. doi: 10.15252/embj.2018101220 (PMC6745500; doi:10.15252/embj.2018101220)
Supplement: Supplementary file 5 — Table EV3 [file EMBJ-38-e101220-s005.xlsx]

## Sheet: ChIP-sequencing experiments
KZFP	ChIP Protocol
ZFP28	ChIP-exo
ZKSCAN7	ChIP-exo
ZKSCAN4	ChIP-exo
ZNF160	ChIP-exo
ZNF195	ChIP-exo
ZNF138	ChIP-exo
ZNF251	ChIP-exo
ZNF34	ChIP-exo
ZNF416	ChIP-exo
ZNF426	ChIP-exo
ZNF446	ChIP-exo
ZNF546	ChIP-exo
ZNF577	ChIP-exo
ZNF578	ChIP-exo
ZNF724P	ChIP-exo
ZNF729	ChIP-exo
ZNF763	ChIP-exo
ZNF772	ChIP-exo
ZNF812	ChIP-exo
ZNF850	ChIP-exo
ZNF746	ChIP-seq
ZNF213	ChIP-seq
ZNF256	ChIP-seq
ZKSCAN8	ChIP-seq
ZNF20	ChIP-seq
ZNF597	ChIP-seq
ZNF215	ChIP-seq

## Sheet: Legends
Table EV3
This table exhibit the KZFPs upon which we performed ChIP-seq experiments and which type of protocol was used for these experiments.
KZFP: KZFP on which was performed the ChIP-seq, ChIP protocol: method used for the ChIP-sequencing experiment
