# Supplementary material for: The interactome of KRAB zinc finger proteins reveals the evolutionary history of their functional diversification
Source: EMBO J. 2019 Aug 12;38(18):e101220. doi: 10.15252/embj.2018101220 (PMC6745500; doi:10.15252/embj.2018101220)
Supplement: Supplementary file 6 — Table EV4 [file EMBJ-38-e101220-s006.xlsx]

## Sheet: Legends
Table EV4
This table displays all the plasmid constructs used in this study.
Legends: Name = Name of the construct, Species = Species from which is derived the protein, Figure = Name of the figure(s) in which the construct is used, Expression vector plasmid backbone = vector in which the construct was cloned in order to be expressed in mammalian cells, Reference = Uniprot, Ensembl or NCBI reference of the protein used in the construct, Protein sequence = amino acid sequen…

## Sheet: Constructs
Name	Species	Figure	Expression vector plasmid backbone	Reference	Protein sequence
ZNF398-WT	Homo Sapiens	2	pcDNA6.2 C-eGFP	Ensembl ref : ENST00000475153.5	ATGATCGGCCTGATCCAGGGCAGACGGCTGGCCGAGCAGACCAGCGAGTGGGACAGCGAGTGCCTGACCAGCCTGCAGCCCCTGCCTCTGCCTACACCTCCTGCCGCCAACGAGGCCCATCTGCAGACAGCCGCCATCAGCCTGTGGACCGTGGTGGCCGCTGTGCAGGCCATCGAGCGGAAGGTGGAAATCCACAGCAGGCGACTGCTGCACCTGGAAGGCAGAACCGGCACCGCCGAGAAGAAGCTGGCCTCCTGCGAGAAAACCGTGACCGAGCTGGGCAACCAGCTGGAAGGGAAGTGGGCCGTGCTGGGCACCCTGCTGCAAGAGTACGGCCTGCTGCAGCGGCGGCTGGAAAACCTGGAAAATCTGCTGCGGAACCGGAACTTCTGGATCCTG…
ZNF398-∆DUF	Homo Sapiens	2	pcDNA6.2 C-eGFP	Ensembl ref : ENST00000475153.5	ATGGTGCCCGTGGCCTTCGACGACGTGTCCATCTACTTCAGCACCCCCGAGTGGGAGAAGCTGGAAGAGTGGCAGAAAGAGCTGTACAAGAACATCATGAAGGGCAACTACGAGAGCCTGATCAGCATGGACTACGCCATCAACCAGCCCGACGTGCTGAGCCAGATCCAGCCCGAGGGCGAGCACAACACCGAGGACCAGGCCGGACCCGAGGAAAGCGAGATCCCCACCGACCCCAGCGAGGAACCCGGCATCAGCACCAGCGACATCCTGAGCTGGATCAAGCAAGAGGAAGAACCCCAAGTCGGCGCTCCCCCCGAGAGCAAAGAAAGCGACGTGTACAAGAGCACCTACGCCGACGAGGAACTGGTCATCAAGGCCGAGGGCCTGGCCCGGTCC…
ZNF746	Homo Sapiens	2	pTRE-2FLAG	Ensembl ref : ENST00000644635.1	ATGGCCGAGGCCGTGGCCGCTCCTATCAGCCCCTGGACAATGGCCGCCACCATCCAGGCCATGGAACGGAAGATCGAGAGCCAGGCCGCCAGACTGCTGAGCCTGGAAGGCAGAACCGGAATGGCCGAGAAGAAGCTGGCCGACTGCGAGAAAACCGCCGTGGAATTCGGCAACCAGCTGGAAGGGAAGTGGGCCGTGCTGGGCACCCTGCTGCAAGAGTACGGCCTGCTGCAGCGGCGGCTGGAAAACGTGGAAAACCTGCTGCGGAACCGGAACTTCTGGATCCTGCGGCTGCCCCCTGGCAGCAAGGGCGAGAGCCCTAAAGAGTGGGGCAAGCTGGAAGATTGGCAGAAAGAACTGTACAAGCACGTGATGCGGGGCAACTACGAGACACTGGTG…
ZNF746-∆DUF	Homo Sapiens	2	pTRE-2FLAG	Ensembl ref : ENST00000644635.1	ATGGAGTGGGGCAAGCTGGAAGATTGGCAGAAAGAACTGTACAAGCACGTGATGCGGGGCAACTACGAGACACTGGTGTCCCTGGACTACGCCATCAGCAAGCCCGAGGTGCTGAGCCAGATCGAGCAGGGCAAAGAGCCCTGCAACTGGCGGAGGCCTGGCCCCAAGATCCCCGATGTGCCCGTGGACCCTAGCCCCGGCTCTGGACCTCCTGTGCCTGCCCCTGACCTGCTGATGCAGATCAAGCAAGAGGGCGAACTGCAGCTCCAAGAACAGCAGGCCCTGGGCGTGGAAGCCTGGGCTGCTGGACAGCCTGACATCGGCGAGGAACCCTGGGGCCTGAGCCAGCTGGATTCTGGCGCTGGCGACATCAGCACCGACGCCACATCTGGCGTGCAC…
ZNF282-KRAB	Homo Sapiens	2	pTRE-2FLAG	Ensembl ref : ENST00000610704.4	ATGGTGCCCGTGACCTTCGTGGATATCGCCGTGTACTTCAGCGAGGACGAGTGGAAGAATCTGGATGAGTGGCAGAAAGAGCTGTACAACAACCTGGTCAAAGAGAACTACAAGACCCTGATGAGCCTGGACGCCGAGGGCAGCGTGCCCAAGCCTGATGCTCCTGTGCAGGCCGAGCCCCGCGAGGAACCTTGTGTGTGGGAGCAGAGACACCCCGAGGAACGCGAGATCCCCATGGACCCTGAAGCCGGCGCTGAGCCCCTGGTGCCAGCTCAGGATGCCAGCAGCCAAGTGAAGCGCGAGGACACCCTGTGCGTGCGGGGCCAGAGAGGACTGGAAGAGAGAGCCATCCCCACCGAGAGCATCACCGACAGCCCCATCAGCGCCCAGGACCTGCTG…
ZNF282-DUF	Homo Sapiens	2	pTRE-2FLAG	Ensembl ref : ENST00000610704.4	ATGGCCCAAGAGTGGGACATGGACGCCAGACGGCCCATGCCCTTCCAGTTCCCCCCATTCCCCGACAGAGCCCCCGTGTTCCCCGACCGGATGATGAGAGAGCCCCAGCTGCCTACCGCCGAGATCAGCCTGTGGACCGTGGTGGCCGCCATCCAGGCCGTGGAACGGAAAGTGGACGCCCAGGCCTCTCAGCTGCTGAACCTGGAAGGCCGGACCGGCACAGCCGAGAAGAAGCTGGCCGACTGCGAGAAAACCGCCGTGGAATTCGGCAACCACATGGAAAGCAAGTGGGCCGTGCTGGGCACCCTGCTGCAAGAGTACGGCCTGCTGCAGCGGCGGCTGGAAAACCTGGAAAATCTGCTGCGGAACCGGAACTTCTGGGTGCTGCGGCTGCCTCCC…
ZNF398-DUF	Homo Sapiens	2	pTRE-3HA	Ensembl ref : ENST00000475153.5	ATGACCAGCGAGTGGGACAGCGAGTGCCTGACCAGCCTGCAGCCCCTGCCTCTGCCTACACCTCCTGCCGCCAACGAGGCCCATCTGCAGACAGCCGCCATCAGCCTGTGGACCGTGGTGGCCGCTGTGCAGGCCATCGAGCGGAAGGTGGAAATCCACAGCAGGCGACTGCTGCACCTGGAAGGCAGAACCGGCACCGCCGAGAAGAAGCTGGCCTCCTGCGAGAAAACCGTGACCGAGCTGGGCAACCAGCTGGAAGGGAAGTGGGCCGTGCTGGGCACCCTGCTGCAAGAGTACGGCCTGCTGCAGCGGCGGCTGGAAAACCTGGAAAATCTGCTGCGGAACCGGAACTTCTGGATCCTGCGGCTGCCCCCTGGCATCAAGGGCGACATCCCTAAG
cH2ZYM4-K	Latimeria Chalumnae	5	pTRE-3HA	Uniprot ref : H2ZYM4	ATGGAAATGGAACAGCGGGTCGAGAACATCGAGATCTACTTCACCAAGGACGAGTGGGAAGAACTGCAGGACTGGGAGAAAGAGGTGTACCGGGACATCAAAGAACACTACGACGTGATCATCAGCCTGGGCTACGAGTTCCCCAAGCCTGACTTCATGTGCAAGATCTACCAAGAGAACGTGTGCGCCTTCGCT
cM3XKG1-K	Latimeria Chalumnae	5	pTRE-3HA	Uniprot ref : M3XKG1	ATGCAGATGAAGAAAACGCCCGAGGATATCAAGACCTTCTTCACCCGGGACGCCTGGGAAGAACTGCAGGACTGGGAGAAAGAGGTGTACAGCGACATCAAAGAGCACTACGACCGCCTGATCAGCTTCGGCTACAACGTGCCCAAGCCTGACTTCATGAGCAACGTGGAAGAGACACAGCAGTGCCCCGTGTAC
hZNF93-K	Homo Sapiens	5	pTRE-3HA	Ensembl ref : ENST00000343769.5	ATGCTGCAGTTCCGGGATGTGGCCATCGAGTTCAGCCTGGAAGAGTGGCACTGCCTGGACACCGCCCAGCGGAACCTGTACCGGAACGTGATGCTGGAAAACTACAGCAACCTGGTGTTCCTGGGCATCGTGGTGTCCAAGCCCGACCTGATCGCCCACCTGGAACAGGGCAAGAAACCCCTGACCATGAAGCGGCACGAGATGGTGGCCAACCCCAGC
hKAP1	Homo Sapiens	S5 & 5	pTRE-3HA & pTRE-2FLAG	Ensembl ref : ENST00000253024	ATGGCCGCCCAAGCAGCCAGCGCTGCTGCTGCGTCAGCAGCTGCAGCTTCTGCTGCCAGTGGTAGCCCTGGACCAGGCGAAGGTTCCGCAGGAGGGGAGAAACGGAGCACAGCCCCTTCTGCCGCCGCCTCAGCTAGTGCCAGTGCAGCAGCCTCTTCCCCAGCTGGAGGAGGAGCTGAAGCCCTGGAGCTCCTGGAACACTGCGGCGTCTGCAGAGAGAGGCTTCGTCCCGAGAGAGAACCACGACTCCTGCCGTGTCTGCATTCCGCGTGTTCTGCGTGTTTGGGCCCTGCTGCACCAGCTGCCGCGAATAGCAGCGGCGATGGTGGGGCCGCAGGGGATGGGACCGTGGTGGACTGTCCCGTCTGCAAGCAGCAGTGCTTTTCCAAGGACATCGTG…
cKAP1-∆RBCC	Latimeria Chalumnae	S5	pTRE-2FLAG	Ensembl ref : ENSLACT00000007278	ATGCAGATGAATGTGGAAGCAGTTGAGCCTCTGGGCGACGTGGGCTTTCAGTGGGATACCCAGTTCTGGGTCAAGACCGCCGAGAACTTCGGCAACATCGTGTTCGGCAAGCAGAACTCCCAGCCACTGGGCGCCAATAGCCACCTGGCTAATAGCGGACTGCAGAACCAGGTGCTGCTGATGACATCTCCCGGCCAGCCTCAGAAGTACATCGTCGGCTCTGCCAACCAGGACTCCAACCAGGGTGTTACAGCCCAGCTGATTCACCCAGAGCTGCAGGGCGCCAGCAGCAATTGCAAGCTGATTAGCGCCAGCGCTATGCAGAATAGCTCCTGCCTGAGCACCGCCGATGTGAAGGCCATCATGAGAAAGGTGCCAACCGTGCGGCTGGAAAGACTG…
cKAP1	Latimeria Chalumnae	S5 & 5	pTRE-2FLAG	Ensembl ref : ENSLACT00000007278	ATGAGCGTGTCCCGCGAGCTGGACAAAGAAGAGGTGGCCACACTGCTGGAAAGCTGCGGCCTGTGCAAGAGCAGACTTAGAGGCGCCGGAAGAGAGCCCAGACTGCTGCCTTGTCTGCACTCTCTGTGTCAGGGCTGCGTGCGCGTTGAATCTCCTCCTGCTGGTGGACCTCAGCAGCAGCATCAGCTCCAACTGCAAGAAGGCGGAGCCGGACTCGTCAGATGCCCTGTGTGTAGACAGCAGTGCTACCTGAAGGACGTGACCGAGAACTACTTCCTGCGGGACAATGTGACCGAAGTGGGCAACGACATCATCGACGACAGCAACCAGACCTGCACCAGCTGCGACGATGATGCCGCCGCTACCAGCTTCTGCATGGAATGTAGCGAGTGGCTGTGC…
cPRDM9-K	Latimeria Chalumnae	S5	pTRE-3HA	NCBI ref : XP_005998057.1	ATGAGCGAGGAAGAGAAGTTCAAGGACATCAGCATCTACTTCTCTGAGGAAGAGTGGGAGACACTCGGCAAGTGGGAGAAGTTTCGCTACCAGAACATGAAGCAGAACTACGAGACAATGATCGCCCTGGGCCTGAACGTGCCCAAGCCTGCCTTTATGCTGCACAGAGGACTGGCCAAGCACTACAGCTACGACGACCCA
hPRDM9-K	Homo Sapiens	S5	pTRE-3HA	Uniprot ref : Q9NQV7	ATGGTCAAGGACGCCTTCAAGGACATCAGCATCTACTTCACCAAAGAGGAATGGGCCGAGATGGGCGACTGGGAGAAAACCCGGTACAGAAACGTGAAGCGGAACTACAACGCCCTGATCACCATCGGCCTGCGGGCCACCAGACCCGCCTTCATGTGCCACAGACGGCAGGCCATCAAGCTGCAGGTCGAC
