# Supplementary material for: The interactome of KRAB zinc finger proteins reveals the evolutionary history of their functional diversification
Source: EMBO J. 2019 Aug 12;38(18):e101220. doi: 10.15252/embj.2018101220 (PMC6745500; doi:10.15252/embj.2018101220)
Supplement: Supplementary file 7 — Source Data for Expanded View [file EMBJ-38-e101220-s009.zip]

Archive with 7 entries (6 files):
- Source_Data_Fig_EV2.pdf
- Source_Data_Fig_EV3.pdf
- Source_Data_Fig_EV5.pdf
- __MACOSX/
- __MACOSX/._Source_Data_Fig_EV2.pdf
- __MACOSX/._Source_Data_Fig_EV3.pdf
- __MACOSX/._Source_Data_Fig_EV5.pdf
